# Supplementary material for: Rapid neurogenesis through transcriptional activation in human stem cells
Source: Mol Syst Biol. 2014 Nov 17;10(11):760. doi: 10.15252/msb.20145508 (PMC4299601; doi:10.15252/msb.20145508)
Supplement: Supplementary file 1 — Supplementary Tables [file msb0010-0760-sd1.xlsx]

## Sheet: Table S1
Supplementary Table S1. Log2 transformed RNA-Seq expression levels (FPKM + 1) at each time point and FDR (q) values determining if the genes are significantly differentially expressed at each time point.
EnsemblID	GeneID	Day0	Day1	Day3	Day4		Day0 to Day1 differential expression significance (q-value)	Day1 to Day3 differential expression significance (q-value)	Day3 to Day4 differential expression significance (q-value)
ENSG00000000003	TSPAN6	4.97168	5.25361	4.30297	3.95098		0.00830009	2.11174e-11	0.0906893
ENSG00000000005	TNMD	1.51408	0.294987	0.036934	0		0.185152	1	1
ENSG00000000419	DPM1	5.20056	4.96392	4.64794	4.22703		0.302785	0.533726	0.470185
ENSG00000000457	SCYL3	1.38246	1.455	1.80836	1.90138		0.891744	0.365452	0.879238
ENSG00000000460	C1orf112	3.92506	3.61088	2.52008	2.05277		0.337271	0.010452	0.488027
ENSG00000001036	FUCA2	4.64984	3.44126	3.74751	3.94388		0	0.174756	0.46462
ENSG00000001084	GCLC	4.2445	3.16304	2.76331	3.02916		0.000666083	0.670335	0.808607
ENSG00000001167	NFYA	4.05551	4.04899	4.74976	4.74307		0.986057	0.000142665	0.98805
ENSG00000001460	STPG1	2.24701	2.18212	1.52925	1.303		0.916891	0.236276	0.768476
ENSG00000001461	NIPAL3	1.73952	4.01037	3.68979	3.0015		0	0.282071	0.0120095
ENSG00000001497	LAS1L	5.23322	4.97228	4.44395	4.1445		0.0357948	0.0050676	0.316988
ENSG00000001561	ENPP4	1.23017	1.40565	0.82425	1.03088		0.333762	0.000649243	0.338225
ENSG00000001617	SEMA3F	3.80493	2.71398	3.71722	3.75503		5.85101e-07	0.0559955	0.973686
ENSG00000001629	ANKIB1	3.91483	3.86945	4.01963	4.24127		0.951575	0.822616	0.736582
ENSG00000001630	CYP51A1	6.12642	6.35818	6.68356	6.83941		0.0301215	0.0342768	0.46215
ENSG00000001631	KRIT1	3.94056	3.84507	3.79725	3.67569		0.838594	0.946574	0.862579
ENSG00000002016	RAD52	2.64699	3.09589	3.57907	2.78731		0.660849	0.689395	0.678869
ENSG00000002330	BAD	3.7964	3.75203	4.3914	5.12396		0.942116	0.074879	0.014158
ENSG00000002549	LAP3	4.49736	4.53051	3.95958	3.27875		0.877244	0.000754473	0.000607112
ENSG00000002586	CD99	4.22395	5.11088	5.38629	4.11761		2.00016e-12	0.16589	1.09635e-11
ENSG00000002746	HECW1	1.57419	0.701443	2.19446	4.12067		0.294033	0.0765423	0.000947052
ENSG00000002822	MAD1L1	4.00537	4.17037	4.69428	4.25335		0.724958	0.214253	0.37348
ENSG00000002834	LASP1	5.99971	4.61473	3.95453	4.97396		0	2.30716e-08	0
ENSG00000002919	SNX11	3.22826	3.24754	3.70157	3.73881		0.969924	0.144224	0.946279
ENSG00000003056	M6PR	6.14964	5.51994	5.52303	5.08472		0.000709052	0.996354	0.260273
ENSG00000003096	KLHL13	2.50935	3.41484	1.87079	4.27866		0.438306	0.0101399	0
ENSG00000003137	CYP26B1	0.0651915	0.776981	1.49691	1.1448		0.00367258	0.249074	0.545573
ENSG00000003147	ICA1	4.10857	3.10218	1.89545	2.34926		0.00301513	0.0350414	0.619167
ENSG00000003249	DBNDD1	5.0873	4.25465	4.19996	5.35093		3.25561e-14	0.86783	1.26824e-12
ENSG00000003393	ALS2	3.98954	3.57599	3.70707	4.00397		0.18373	0.818643	0.561451
ENSG00000003400	CASP10	1.21636	0.401386	0.0477856	0.0100209		0.176369	1	1
ENSG00000003402	CFLAR	2.54982	3.08197	3.66632	4.20263		0.152472	0.0841911	0.114608
ENSG00000003436	TFPI	0.84454	1.24127	0.459813	0.620293		0.664478	0.198088	1
ENSG00000003509	NDUFAF7	3.93042	3.34299	3.32048	2.88319		0.138048	0.988989	0.721286
ENSG00000003756	RBM5	4.96544	5.22304	6.39324	6.34		0.552205	0.000515346	0.942109
ENSG00000003987	MTMR7	1.83933	1.00948	1.90819	3.24665		0.0890401	0.167553	0.0631692
ENSG00000003989	SLC7A2	2.96687	1.90484	0.486634	0.20497		6.07668e-09	1.62609e-06	1
ENSG00000004059	ARF5	6.21382	6.33442	5.83277	6.22706		0.333905	0.00102591	0.0295161
ENSG00000004139	SARM1	1.13159	1.29327	3.54496	4.60602		0.812457	6.51246e-10	6.88485e-05
ENSG00000004142	POLDIP2	4.64384	4.48099	4.59112	4.80413		0.336869	0.708103	0.433451
ENSG00000004399	PLXND1	3.70536	5.2401	5.97736	3.9431		1.71521e-10	0.0512194	2.17706e-07
ENSG00000004455	AK2	6.02777	5.90505	5.20169	4.75234		0.603953	0.00197941	0.152182
ENSG00000004478	FKBP4	7.30437	7.37679	6.66528	5.71854		0.587858	9.96683e-06	4.45609e-07
ENSG00000004487	KDM1A	6.60021	6.50465	6.85991	6.82994		0.464739	0.0408168	0.9341
ENSG00000004534	RBM6	4.91986	5.14928	5.52085	5.32732		0.297821	0.438985	0.771377
ENSG00000004660	CAMKK1	1.6978	4.10975	4.21337	3.34401		0	0.664977	1.83301e-07
ENSG00000004700	RECQL	4.38728	4.54757	3.88136	3.72978		0.617884	0.306522	0.902231
ENSG00000004766	CCDC132	1.93428	2.06906	2.50207	3.05827		0.663316	0.0721057	0.0122258
ENSG00000004776	HSPB6	0.899318	0.489118	1.14662	1.5151		0.32087	0.0838671	0.373931
ENSG00000004777	ARHGAP33	3.29183	2.7119	3.52229	4.21669		0.0812393	0.0108496	0.0319663
ENSG00000004779	NDUFAB1	6.92482	6.74149	6.3809	6.29277		0.0844015	0.0153234	0.731795
ENSG00000004864	SLC25A13	5.07491	4.89773	4.43309	4.24383		0.10787	0.00338417	0.413468
ENSG00000004866	ST7	3.0097	3.7689	5.12949	6.05998		0.015712	3.30695e-05	0.00405266
ENSG00000004897	CDC27	4.66438	5.51232	5.02847	4.64076		0.000136665	0.229886	0.452974
ENSG00000004961	HCCS	4.19746	4.07997	3.719	3.59779		0.712286	0.296944	0.819703
ENSG00000004975	DVL2	3.90436	4.20107	4.13292	3.79935		0.153933	0.874676	0.294493
ENSG00000005007	UPF1	4.3273	4.37471	4.0491	3.95069		0.817281	0.084979	0.824194
ENSG00000005020	SKAP2	2.07687	2.93024	3.26697	3.32206		0.231992	0.71389	0.963514
ENSG00000005022	SLC25A5	8.02278	7.98341	7.65278	7.00643		0.713473	0.00683652	5.59772e-07
ENSG00000005059	CCDC109B	4.49025	4.22585	3.43733	2.44767		0.635728	0.21158	0.218152
ENSG00000005075	POLR2J	4.92597	4.76477	4.64613	4.35753		0.489604	0.783367	0.441587
ENSG00000005100	DHX33	4.44494	4.07732	3.31636	3.19821		0.0793164	0.109444	0.890412
ENSG00000005108	THSD7A	0.621215	1.26401	4.33302	5.52634		0.531433	1.24992e-06	0
ENSG00000005156	LIG3	5.01021	5.06629	4.48958	3.94833		0.878764	0.0376911	0.0940104
ENSG00000005175	RPAP3	4.50819	4.51777	3.7762	3.69901		0.977448	0.00903109	0.898194
ENSG00000005187	ACSM3	1.24792	1.71999	0.288006	0.198304		0.578782	0.547197	1
ENSG00000005189	AC004381.6	1.50125	2.0506	2.52851	1.28741		0.41484	0.690611	0.2273
ENSG00000005194	CIAPIN1	5.18896	5.59105	5.70517	5.77763		0.0142572	0.721044	0.856443
ENSG00000005206	SPPL2B	3.4378	4.05924	4.3348	3.86397		0.0317304	0.52583	0.23637
ENSG00000005238	FAM214B	1.78632	2.19947	3.59347	4.15798		0.236256	1.41727e-06	0.0703279
ENSG00000005249	PRKAR2B	4.43683	2.67366	2.37791	3.9671		0	0.537031	2.21886e-06
ENSG00000005302	MSL3	2.90316	3.31344	3.74913	3.75744		0.288461	0.302385	0.990987
ENSG00000005339	CREBBP	4.01808	4.41706	4.41151	4.39319		0.00227311	0.994609	0.983192
ENSG00000005379	BZRAP1	1.88201	2.07242	3.04543	3.25182		0.85388	0.113865	0.829432
ENSG00000005421	PON1	0.289016	3.04393	0.810047	0.324093		0	0.00459564	1
ENSG00000005436	GCFC2	2.83154	3.26898	2.26379	1.91469		0.159886	0.00776642	0.57201
ENSG00000005448	WDR54	4.69089	3.65186	4.33954	3.97153		0.000141743	0.0902174	0.458188
ENSG00000005469	CROT	1.30968	1.20096	0.932902	1.11823		0.917669	0.74686	0.831494
ENSG00000005471	ABCB4	0.501085	0.849776	0.734112	0.683978		0.410743	0.872408	1
ENSG00000005483	MLL5	3.81366	4.27517	5.01729	5.27446		0.0481107	0.0775235	0.711698
ENSG00000005486	RHBDD2	3.86317	4.53536	4.76699	5.2288		0.000918655	0.389346	0.0350511
ENSG00000005513	SOX8	1.90623	0.832163	2.73182	1.8221		5.47651e-07	0	4.71539e-05
ENSG00000005700	IBTK	3.38482	3.41424	3.28709	3.57455		0.912803	0.597407	0.26903
ENSG00000005801	ZNF195	5.08559	4.82565	5.32615	5.42211		0.313536	0.194809	0.880022
ENSG00000005812	FBXL3	2.32278	2.93786	3.06414	3.64746		0.0838316	0.861528	0.220068
ENSG00000005882	PDK2	3.22043	4.10396	4.54103	4.05911		0.0215751	0.331703	0.360241
ENSG00000005884	ITGA3	2.8078	2.61053	2.09571	2.58205		0.695627	0.329034	0.439723
ENSG00000005889	ZFX	2.24603	2.59094	3.06341	2.74362		0.55751	0.638284	0.74716
ENSG00000005893	LAMP2	4.33535	4.09978	4.33005	4.62053		0.253736	0.417001	0.295856
ENSG00000005955	GGNBP2	4.00315	4.4006	4.94637	5.07824		0.0171185	0.00479494	0.674355
ENSG00000005961	ITGA2B	3.22139	1.65173	0.893991	0.688601		0.436987	0.846775	0.964502
ENSG00000006007	GDE1	4.88443	4.21336	3.78889	4.03733		5.93188e-05	0.158458	0.530911
ENSG00000006015	C19orf60	5.63897	5.49176	4.94413	5.09447		0.773368	0.569343	0.916951
ENSG00000006016	CRLF1	4.52474	1.96916	3.77993	4.03893		0.000172722	0.350065	0.940458
ENSG00000006025	OSBPL7	1.62518	1.79799	2.06886	2.09428		0.836545	0.703213	0.980038
ENSG00000006042	TMEM98	5.28838	5.41276	4.51812	4.70242		0.601122	0.000800258	0.685994
ENSG00000006047	YBX2	3.37629	2.13267	1.00809	0.370354		1.34191e-06	0.0330754	0.234011
ENSG00000006062	MAP3K14	1.25831	0.934089	1.15708	1.08704		0.315723	0.680124	0.929017
ENSG00000006071	ABCC8	0.722018	1.85092	0.635224	0.51495		0.316607	0.307901	1
ENSG00000006114	SYNRG	3.37109	3.82512	4.13664	4.34065		0.0314945	0.386553	0.617734
ENSG00000006116	CACNG3	0.0126481	0	0.0673296	1.43362		1	1	0.000285032
ENSG00000006118	TMEM132A	3.87898	5.23601	6.39074	6.69248		2.13918e-09	3.72213e-07	0.325501
ENSG00000006125	AP2B1	5.81221	5.91598	6.13351	6.75413		0.409515	0.210329	0.000696412
ENSG00000006128	TAC1	1.5503	1.29395	0.408233	2.6577		0.712417	0.0556233	3.83495e-06
ENSG00000006194	ZNF263	3.78637	3.17932	3.1485	3.75531		0.0517205	0.967782	0.172837
ENSG00000006282	SPATA20	3.44537	3.15424	3.06865	2.3066		0.626001	0.934268	0.330683
ENSG00000006283	CACNA1G	1.13112	1.02198	1.33512	0.114841		0.836545	0.507706	0.0126649
ENSG00000006327	TNFRSF12A	4.72358	1.85869	1.7208	1.71788		0	0.858016	0.99766
ENSG00000006432	MAP3K9	2.73274	2.52303	2.28526	2.52877		0.165642	0.281027	0.292535
ENSG00000006451	RALA	5.32976	4.82	4.39034	5.05628		0.000867069	0.0573672	0.00226177
ENSG00000006453	BAIAP2L1	4.18787	3.57561	0.864748	0.581669		0.00436749	0.0530369	0.845186
ENSG00000006459	JHDM1D	2.54526	3.33989	3.55623	3.68831		0.0283013	0.733883	0.863933
ENSG00000006468	ETV1	5.09484	3.97739	3.50215	4.36859		1.74868e-05	0.564476	0.211067
ENSG00000006530	AGK	3.80756	3.38821	3.11527	3.27913		0.233011	0.516065	0.731469
ENSG00000006576	PHTF2	3.33298	3.11671	2.83367	2.67464		0.471437	0.395609	0.709475
ENSG00000006606	CCL26	1.32272	1.98615	0.142227	0.249663		0.45222	0.474833	1
ENSG00000006607	FARP2	3.198	5.24455	4.84305	3.72085		5.46502e-05	0.528766	0.116356
ENSG00000006625	GGCT	6.51811	5.775	5.00201	4.37455		8.6297e-07	0.0662554	0.397899
ENSG00000006634	DBF4	4.70657	4.74559	4.09345	2.93119		0.914383	0.0308235	0.000126826
ENSG00000006652	IFRD1	4.62666	4.65052	5.29071	5.65691		0.936963	0.00244342	0.56023
ENSG00000006695	COX10	3.58739	3.59229	3.27722	3.21058		0.992065	0.389389	0.908335
ENSG00000006704	GTF2IRD1	3.56848	3.46017	3.39081	3.65089		0.762229	0.84214	0.296488
ENSG00000006712	PAF1	4.37462	4.68202	4.78769	4.92196		0.00476466	0.770407	0.703688
ENSG00000006715	VPS41	4.38498	4.81278	4.7747	4.89444		0.155558	0.956951	0.858925
ENSG00000006740	ARHGAP44	2.4715	3.99149	2.57289	2.13686		3.51356e-13	1.28287e-06	0.253827
ENSG00000006744	ELAC2	5.27985	4.94317	4.62383	4.71063		0.0487676	0.334451	0.876294
ENSG00000006756	ARSD	0.676793	0.888585	1.47155	2.23445		0.687635	0.28327	0.326252
ENSG00000006757	PNPLA4	2.69446	3.28443	2.6305	2.65085		0.202462	0.240978	0.985809
ENSG00000006831	ADIPOR2	4.05041	4.30196	4.21915	4.13043		0.0198886	0.69953	0.698086
ENSG00000006837	CDKL3	1.08648	1.04621	1.62596	1.63878		0.992331	0.916445	0.998686
ENSG00000007038	PRSS21	1.48841	0.608064	0.0838583	0		0.366687	1	1
ENSG00000007047	MARK4	3.8288	3.83422	4.85138	4.6842		0.992722	0.00485526	0.781208
ENSG00000007062	PROM1	4.46726	4.62907	3.55794	3.04514		0.383748	0.00244982	0.281085
ENSG00000007080	CCDC124	5.62925	5.84708	5.78916	5.95122		0.176795	0.859115	0.548401
ENSG00000007168	PAFAH1B1	5.32637	5.31594	5.85931	6.55931		0.976088	0.0174268	0.00211231
ENSG00000007202	KIAA0100	5.05467	4.76601	4.85939	4.67049		0.6716	0.989871	0.979231
ENSG00000007237	GAS7	1.97162	0.887701	0.45658	0.808432		0.0436461	0.673449	1
ENSG00000007255	TRAPPC6A	4.82845	5.03363	4.7667	4.5176		0.627974	0.709556	0.771377
ENSG00000007264	MATK	2.66664	0.921338	0.0814963	0.0853231		4.98269e-05	0.585579	1
ENSG00000007312	CD79B	1.53217	0.470651	0.228436	0.115388		0.116227	1	1
ENSG00000007314	SCN4A	2.37409	2.61915	2.6007	3.53554		0.671815	0.986221	0.0676501
ENSG00000007341	ST7L	2.78667	2.85589	3.00059	3.42099		0.970729	0.909253	0.730072
ENSG00000007372	PAX6	0.091938	0.179266	3.02448	2.67693		1	0.0131938	0.921561
ENSG00000007376	RPUSD1	3.93715	3.76403	3.55402	3.66322		0.533374	0.674355	0.85936
ENSG00000007384	RHBDF1	3.10305	2.45259	2.61331	1.73088		0.0820335	0.830215	0.0898997
ENSG00000007392	LUC7L	5.5613	5.68049	6.14365	5.68493		0.625139	0.0455081	0.0911326
ENSG00000007402	CACNA2D2	2.95041	3.14237	1.63281	1.25363		0.443953	0.000806019	0.506221
ENSG00000007516	BAIAP3	1.33589	2.84947	3.44845	2.11026		2.65079e-06	0.322741	0.0873546
ENSG00000007520	TSR3	4.84463	4.8267	4.68284	5.08861		0.948025	0.612953	0.0669817
ENSG00000007541	PIGQ	3.13646	2.97945	3.27771	3.73463		0.702711	0.484662	0.215996
ENSG00000007545	CRAMP1L	2.78084	3.47862	3.74395	3.95928		0.520075	0.817119	0.863618
ENSG00000007866	TEAD3	3.438	4.87962	4.82631	4.04638		0	0.906996	0.00571361
ENSG00000007923	DNAJC11	5.1609	5.45007	4.75751	4.71727		0.192707	0.0137867	0.94983
ENSG00000007944	MYLIP	3.48971	2.17869	2.28301	1.42974		8.01086e-09	0.850841	0.0208231
ENSG00000007968	E2F2	0.911257	2.58142	2.22218	0.951081		0	0.0820929	1.78482e-13
ENSG00000008018	PSMB1	7.48806	7.36665	6.82256	6.65115		0.167553	3.44525e-06	0.337362
ENSG00000008056	SYN1	2.10695	1.97985	3.50015	3.74887		0.732464	8.40261e-13	0.334451
ENSG00000008083	JARID2	6.44302	4.77268	4.56131	4.69046		0	0.185964	0.539091
ENSG00000008086	CDKL5	2.20549	2.78408	3.45839	3.21778		0.0132482	0.00241772	0.391358
ENSG00000008118	CAMK1G	0.457057	0.729879	0.844234	0.468388		0.594368	0.805679	1
ENSG00000008128	CDK11A	4.10629	4.20499	4.24977	3.79869		0.843792	0.954621	0.463651
ENSG00000008130	NADK	4.05867	3.80793	3.71648	3.70534		0.64042	0.906318	0.989212
ENSG00000008256	CYTH3	2.16346	2.64782	2.96654	2.55591		0.0951903	0.4854	0.262154
ENSG00000008277	ADAM22	2.77626	3.43904	4.60401	4.6331		0.032232	4.2829e-05	0.961769
ENSG00000008282	SYPL1	4.8608	4.26071	2.15638	1.76942		1.12805e-09	0	0.189788
ENSG00000008283	CYB561	3.46819	2.63376	1.68594	3.18392		0.0495627	0.00981908	1.20881e-05
ENSG00000008294	SPAG9	4.02314	4.84561	6.01901	6.2996		5.97543e-08	1.67384e-06	0.459593
ENSG00000008300	CELSR3	2.28401	3.11467	4.77586	4.88379		2.74692e-06	3.62777e-07	0.872933
ENSG00000008311	AASS	6.67687	5.01297	4.33981	3.27611		0	0.0315681	0.000430391
ENSG00000008323	PLEKHG6	3.05002	1.30982	0.606411	0.126325		0.162836	0.872654	1
ENSG00000008324	SS18L2	5.32914	4.668	4.49094	4.35147		0.000623923	0.81634	0.879379
ENSG00000008382	MPND	3.64035	3.6363	3.61861	4.10061		0.996365	0.986221	0.377676
ENSG00000008394	MGST1	8.09244	7.06416	4.34827	2.83682		0	0	1.63487e-06
ENSG00000008405	CRY1	3.23514	2.83436	2.40793	2.19164		0.0459999	0.0856151	0.447028
ENSG00000008441	NFIX	0.204574	0.962519	1.23864	0.403202		0.274033	0.585632	0.0687655
ENSG00000008513	ST3GAL1	1.72172	1.64785	1.75187	2.67546		0.953064	0.923759	0.038348
ENSG00000008516	MMP25	2.63273	1.18579	0.557465	0.538937		0.00113032	0.404858	1
ENSG00000008517	IL32	1.36454	1.25976	0.688892	0.967851		0.939368	0.667897	0.85404
ENSG00000008710	PKD1	3.48264	4.37722	6.14085	5.99568		0.0358229	0.529052	0.97404
ENSG00000008735	MAPK8IP2	0.594029	2.63493	4.73963	5.74739		6.80021e-15	0	1.13955e-09
ENSG00000008838	MED24	4.98251	5.05964	5.27301	5.35013		0.853173	0.620863	0.901657
ENSG00000008853	RHOBTB2	2.0677	1.8755	2.06346	2.84848		0.482797	0.610563	0.0852689
ENSG00000008869	HEATR5B	2.20322	2.76328	2.92954	3.28022		3.2967e-07	0.438227	0.0847928
ENSG00000008952	SEC62	5.71552	5.59542	5.61163	5.84333		0.579669	0.971618	0.488964
ENSG00000008988	RPS20	10.789	10.7934	10.2284	9.73786		0.97993	1.28803e-05	0.00137051
ENSG00000009307	CSDE1	7.64972	7.63231	7.70957	7.89694		0.935675	0.884885	0.684775
ENSG00000009335	UBE3C	4.12439	4.27576	4.17535	4.16502		0.300609	0.749691	0.982711
ENSG00000009413	REV3L	1.21224	1.8833	2.00329	2.94065		0.34797	0.959132	0.786209
ENSG00000009694	TENM1	0.272888	0.369592	0.780107	1.34255		1	1	0.00519733
ENSG00000009724	MASP2	0.650762	0.599411	0.927189	0.711971		1	0.283219	0.518054
ENSG00000009780	FAM76A	2.47866	2.20649	1.99349	2.13482		0.660289	0.813976	0.886379
ENSG00000009790	TRAF3IP3	0.749367	1.06672	0.528056	0.334812		0.642896	0.435437	1
ENSG00000009830	POMT2	3.35333	3.36671	3.4346	3.13752		0.987496	0.963705	0.817106
ENSG00000009844	VTA1	5.16156	4.85104	4.1757	4.28803		0.0623175	0.0015289	0.778167
ENSG00000009950	MLXIPL	2.18756	2.71822	0.285091	0.070047		0.354033	0.0649244	1
ENSG00000009954	BAZ1B	4.9858	5.38623	5.42483	5.51219		5.75718e-07	0.864934	0.682443
ENSG00000010017	RANBP9	4.04721	4.64048	4.56666	4.67276		0.000159049	0.877085	0.821299
ENSG00000010072	SPRTN	2.55701	2.91995	3.33199	3.19786		0.505106	0.550145	0.887932
ENSG00000010165	METTL13	4.40471	4.33402	3.49116	3.33146		0.869439	0.00710811	0.765307
ENSG00000010219	DYRK4	3.04394	3.14261	2.54016	2.31341		0.925238	0.616749	0.901495
ENSG00000010244	ZNF207	7.12248	7.02485	6.48517	6.39711		0.478276	0.00980294	0.833637
ENSG00000010256	UQCRC1	6.84103	6.78906	6.9087	6.87369		0.851217	0.726455	0.942116
ENSG00000010270	STARD3NL	4.17857	5.51574	5.98321	6.2288		0	0.00201437	0.189744
ENSG00000010278	CD9	6.99074	7.37923	3.82442	3.39495		6.06254e-05	0	0.25993
ENSG00000010282	HHATL	0.144553	0.203325	2.2647	1.89052		1	0.0500039	0.843223
ENSG00000010292	NCAPD2	5.64274	5.70845	5.01691	3.56837		0.828635	0.0568084	1.51347e-05
ENSG00000010295	IFFO1	2.27331	2.78392	3.87823	3.95725		0.0960683	1.25192e-05	0.858525
ENSG00000010310	GIPR	0.202009	0.580142	1.30502	1.58495		1	0.260348	0.738426
ENSG00000010318	PHF7	2.34389	2.13842	2.41496	2.35033		0.825771	0.842695	0.985058
ENSG00000010319	SEMA3G	0.934025	0.665558	0.560661	0.169489		0.716441	1	1
ENSG00000010322	NISCH	4.26207	5.26635	5.75422	6.05562		0	0.109269	0.441116
ENSG00000010327	STAB1	0.601786	0.995007	2.4925	1.058		0.862592	0.520348	0.779109
ENSG00000010361	FUZ	3.70694	3.18106	2.9094	3.01842		0.394742	0.89337	0.965287
ENSG00000010404	IDS	2.74441	3.29123	4.16687	5.09552		0.105748	0.00636501	0.00191945
ENSG00000010438	PRSS3	0.787934	0.203919	0	0.132424		0.529264	1	1
ENSG00000010539	ZNF200	2.27357	1.87927	1.96575	2.49654		0.329908	0.915859	0.309906
ENSG00000010610	CD4	1.14716	0.409539	0.525722	0.272566		0.123123	1	1
ENSG00000010626	LRRC23	0.778625	1.03433	1.482	1.40911		0.944464	0.986341	0.998691
ENSG00000010671	BTK	0.241921	0.779786	0.195658	0.253648		0.0134696	0.620337	1
ENSG00000010803	SCMH1	2.5277	3.62282	3.15452	2.88324		0.0181608	0.443285	0.705515
ENSG00000010810	FYN	5.61623	6.91615	6.74657	7.2268		0	0.522713	0.0257039
ENSG00000010818	HIVEP2	1.40428	0.877475	0.514198	0.717551		0.000158725	0.00672836	1
ENSG00000011007	TCEB3	3.92207	3.84658	3.70413	3.95791		0.601415	0.434851	0.13127
ENSG00000011009	LYPLA2	5.9075	5.38775	5.52478	6.20142		2.82744e-08	0.502187	9.13247e-06
ENSG00000011021	CLCN6	2.92632	3.10178	4.32972	4.76655		0.460616	2.13223e-05	0.245117
ENSG00000011028	MRC2	2.34514	3.19961	4.20965	2.76575		1.88317e-08	1.11752e-10	0
ENSG00000011052	NME2	3.54927	3.35258	3.04017	2.92126		0.848876	0.809667	0.945058
ENSG00000011105	TSPAN9	4.04007	6.38158	5.93886	5.81983		0	0.212329	0.848802
ENSG00000011114	BTBD7	3.46651	3.1706	2.92808	3.10927		0.125914	0.430108	0.621322
ENSG00000011132	APBA3	2.79505	3.0567	2.83619	2.76347		0.43443	0.678285	0.928255
ENSG00000011143	MKS1	2.77501	3.09355	3.29211	3.27232		0.421536	0.732999	0.980697
ENSG00000011198	ABHD5	2.6633	2.35199	1.89274	2.05806		0.417914	0.438607	0.848938
ENSG00000011201	KAL1	4.16816	2.00876	0.454536	0.704908		0	0.000620908	1
ENSG00000011243	AKAP8L	5.54891	5.73159	6.49259	6.24052		0.34133	0.0198253	0.593132
ENSG00000011258	MBTD1	4.41181	3.52081	3.40934	3.51514		5.24836e-12	0.730698	0.761777
ENSG00000011260	UTP18	5.47143	4.91501	4.16336	3.84742		3.36388e-06	5.77934e-07	0.144575
ENSG00000011275	RNF216	3.58113	3.48394	3.24765	3.38474		0.664327	0.301011	0.637843
ENSG00000011295	TTC19	4.51789	4.33677	4.02179	4.06769		0.470984	0.609785	0.962228
ENSG00000011304	PTBP1	8.24711	7.58885	6.94256	6.13444		7.61614e-08	0.0199159	0.0129646
ENSG00000011332	DPF1	2.50298	2.58112	2.35637	3.23976		0.885588	0.704805	0.0317304
ENSG00000011347	SYT7	1.81575	4.02367	5.13179	4.9258		0	2.12563e-13	0.366847
ENSG00000011376	LARS2	3.96092	3.69161	3.26165	3.18494		0.0825966	0.0396354	0.884619
ENSG00000011405	PIK3C2A	5.3586	5.15918	4.38773	3.88225		0.599577	0.139906	0.51648
ENSG00000011422	PLAUR	2.62631	2.83811	1.89203	1.06984		0.756267	0.120472	0.268484
ENSG00000011426	ANLN	4.88176	6.81895	4.27504	2.76221		0	0	0.00407111
ENSG00000011451	WIZ	3.7988	4.15179	4.90686	5.20007		0.0433247	8.81733e-06	0.175231
ENSG00000011454	RABGAP1	3.52458	3.77892	4.49731	4.55667		0.268587	0.178524	0.951328
ENSG00000011478	QPCTL	2.7664	1.93765	1.44017	0.939877		0.0226841	0.455908	0.404858
ENSG00000011485	PPP5C	5.34159	5.45435	4.84389	4.79366		0.499717	0.01051	0.918394
ENSG00000011523	CEP68	3.36082	3.78941	3.70277	3.8644		0.0389088	0.972834	0.947425
ENSG00000011566	MAP4K3	4.14978	3.52966	3.07813	3.13701		0.0550102	0.185561	0.934986
ENSG00000011638	TMEM159	3.54618	2.22379	2.40719	3.53807		0.003222	0.863484	0.0554042
ENSG00000011677	GABRA3	2.41653	1.25943	0.554468	0.599832		7.27281e-09	0.00743334	1
ENSG00000012048	BRCA1	3.82275	4.3059	2.86317	1.75238		0.0532743	0.00107449	0.0748595
ENSG00000012061	ERCC1	4.61353	4.75997	4.7949	4.92381		0.743261	0.953158	0.783895
ENSG00000012174	MBTPS2	2.16215	2.66828	3.24903	3.34012		3.10871e-05	4.20898e-05	0.700552
ENSG00000012211	PRICKLE3	1.77803	1.29403	1.04773	0.327664		0.470987	0.767492	0.442611
ENSG00000012232	EXTL3	4.5572	4.78938	4.39856	4.35093		0.28807	0.44931	0.953127
ENSG00000012660	ELOVL5	6.73971	6.95651	6.57436	5.98695		0.0209077	0.0165127	0.000773394
ENSG00000012779	ALOX5	0.789814	0.870557	1.57517	0.899218		0.935041	0.434879	0.372601
ENSG00000012817	KDM5D	3.41854	3.86252	3.69223	3.45394		0.0286386	0.641614	0.553498
ENSG00000012822	CALCOCO1	2.81634	4.34805	5.25475	5.49001		1.02409e-05	0.00173653	0.55469
ENSG00000012963	UBR7	4.08565	4.31224	3.6591	3.59197		0.412779	0.0581574	0.917463
ENSG00000012983	MAP4K5	3.45559	4.65022	4.88719	4.40875		7.70981e-05	0.702233	0.652026
ENSG00000013016	EHD3	2.74778	3.60882	2.60487	2.6471		2.95241e-09	1.98892e-07	0.926787
ENSG00000013275	PSMC4	6.33023	6.24374	5.9909	6.11526		0.587337	0.151817	0.617175
ENSG00000013288	MAN2B2	1.3751	2.07918	2.24746	2.77636		0.0060131	0.621387	0.032701
ENSG00000013293	SLC7A14	0.201367	0.536315	1.8469	2.0721		1	0	0.518234
ENSG00000013297	CLDN11	1.24685	0.330693	0.369822	0.0870219		0.00882398	1	1
ENSG00000013306	SLC25A39	6.22037	6.10606	5.53429	5.10453		0.580827	0.0157012	0.154415
ENSG00000013364	MVP	0.724599	4.93139	6.37137	4.79357		1.56e-06	1.40373e-05	9.62456e-05
ENSG00000013374	NUB1	4.86782	4.76611	4.72709	5.05634		0.782173	0.947034	0.400454
ENSG00000013375	PGM3	4.50317	4.49317	4.63541	4.02589		0.989353	0.913758	0.537708
ENSG00000013392	RWDD2A	2.06168	2.17051	3.02041	2.95359		0.846697	0.0540104	0.942442
ENSG00000013441	CLK1	3.45129	4.20573	5.72388	5.88311		0.00436631	2.27284e-12	0.593517
ENSG00000013503	POLR3B	2.65796	2.7817	2.09652	2.4925		0.5179	0.000202636	0.0800523
ENSG00000013523	ANGEL1	3.19486	2.80179	2.63283	1.97092		0.0992273	0.670526	0.0664315
ENSG00000013561	RNF14	3.1776	3.81659	4.40925	4.78377		0.0730196	0.100771	0.349064
ENSG00000013563	DNASE1L1	2.28741	2.52789	2.79636	2.85775		0.889125	0.946395	0.989271
ENSG00000013573	DDX11	4.60425	4.66827	3.43617	2.26511		0.880519	0.000971538	0.011068
ENSG00000013583	HEBP1	4.48696	3.29813	2.34871	1.54705		1.3411e-14	0.000329794	0.0207236
ENSG00000013810	TACC3	6.00139	5.91051	4.79977	3.24652		0.58133	1.15418e-10	4.5324e-11
ENSG00000014123	UFL1	2.65048	3.08258	2.94476	2.16268		0.00585333	0.71543	0.00483159
ENSG00000014138	POLA2	3.85911	4.60161	3.15092	2.35023		0.0011142	3.61062e-06	0.0814097
ENSG00000014164	ZC3H3	3.35579	3.16483	3.02481	3.29062		0.163171	0.51785	0.158123
ENSG00000014216	CAPN1	6.25267	5.40969	5.55943	6.01118		2.64898e-06	0.876586	0.543044
ENSG00000014257	ACPP	0.8769	0.0841028	0	0.0226729		0.805048	1	1
ENSG00000014641	MDH1	6.93532	6.60181	6.07876	5.83994		0.00154796	0.000929708	0.290132
ENSG00000014824	SLC30A9	5.12301	4.74214	4.89372	5.07456		0.000542449	0.803047	0.762971
ENSG00000014914	MTMR11	1.03743	1.17199	0.869865	0.564715		0.862228	0.768647	0.718539
ENSG00000014919	COX15	4.02165	3.81882	4.11813	4.11597		0.492224	0.383843	0.997318
ENSG00000015133	CCDC88C	3.44087	4.27367	3.65693	3.53708		5.27609e-06	0.674935	0.951164
ENSG00000015153	YAF2	0.507318	3.55936	5.03884	5.10626		0.00265431	0.106135	0.963514
ENSG00000015171	ZMYND11	3.01262	3.14857	2.94825	3.33366		0.741941	0.691526	0.380726
ENSG00000015285	WAS	0.423508	0.504274	0.704361	0.94909		1	1	0.812455
ENSG00000015413	DPEP1	1.11008	0.142024	0.170967	0.323927		0.580455	1	1
ENSG00000015475	BID	4.37664	3.11983	3.51882	3.52352		0.000140325	0.479283	0.995582
ENSG00000015479	MATR3	7.93696	7.68538	7.53906	7.98205		0.0255659	0.87513	0.535775
ENSG00000015532	XYLT2	3.18105	2.52245	1.77426	1.70101		1.89129e-05	0.00761605	0.90204
ENSG00000015568	RGPD5	2.21345	2.53941	2.62285	2.34941		0.940245	0.986783	0.957416
ENSG00000015592	STMN4	0.334636	0.353613	5.91897	8.24204		1	0	0
ENSG00000015676	NUDCD3	3.97094	4.59885	4.79795	5.35214		0.0255344	0.738001	0.249151
ENSG00000016082	ISL1	0.286147	2.66041	4.50343	5.80244		0	0	0
ENSG00000016391	CHDH	1.33751	1.99649	0.543226	0.233396		1.79251e-05	5.88987e-13	1
ENSG00000016402	IL20RA	0.941382	0.0978873	0.0227558	0.0207255		0.172985	1	1
ENSG00000016864	GLT8D1	4.39939	4.45194	4.53575	4.514		0.954865	0.96979	0.992822
ENSG00000017260	ATP2C1	4.85226	5.10126	4.87805	5.23046		0.164512	0.535775	0.275547
ENSG00000017373	SRCIN1	0.535586	0.593605	1.18971	2.3152		1	0.491756	0.0296952
ENSG00000017483	SLC38A5	4.28051	6.57087	5.78848	4.6318		0	9.35443e-05	3.33496e-06
ENSG00000017797	RALBP1	4.35869	4.40518	4.40061	4.28375		0.848919	0.991132	0.728746
ENSG00000018189	RUFY3	3.31545	3.53871	5.73065	7.05965		0.548511	0	1.55408e-07
ENSG00000018236	CNTN1	2.90066	2.10221	3.58217	4.98477		0.0224333	0.000586013	0.000347744
ENSG00000018408	WWTR1	3.3533	4.47805	2.85759	1.2359		1.85845e-11	8.31962e-11	0.000234689
ENSG00000018510	AGPS	3.63314	3.5573	3.07894	3.32918		0.852712	0.0247446	0.413793
ENSG00000018610	CXorf56	3.38023	3.14363	2.93296	3.12936		0.565293	0.758228	0.778497
ENSG00000018625	ATP1A2	2.87795	0.580889	0.0884735	0.105153		0.0093353	1	1
ENSG00000018699	TTC27	3.69334	2.66636	1.96116	2.31479		8.82586e-14	0.000149302	0.351953
ENSG00000018869	ZNF582	1.70856	1.78818	1.46823	1.551		0.944271	0.734249	0.945227
ENSG00000019144	PHLDB1	4.36486	3.34644	3.457	4.21943		1.15227e-05	0.851416	0.0272583
ENSG00000019485	PRDM11	1.57447	1.43974	0.747531	1.39434		0.903996	0.435796	0.483821
ENSG00000019505	SYT13	2.40795	1.61544	0.468036	2.17359		1.85508e-08	0.000656112	2.0122e-06
ENSG00000019549	SNAI2	0.0995264	4.19397	3.94135	3.88331		3.19154e-09	0.190374	0.85199
ENSG00000019582	CD74	4.9623	4.77945	2.72801	2.57866		0.427632	4.02447e-10	0.846797
ENSG00000019995	ZRANB1	2.85536	2.7765	3.22024	3.63093		0.75979	0.0261172	0.0865363
ENSG00000020129	NCDN	3.45388	3.78521	3.79414	4.89788		0.130065	0.987903	3.91035e-05
ENSG00000020181	GPR124	0.948099	1.98179	2.99956	1.33311		0.178759	0.00175812	2.06987e-13
ENSG00000020256	ZFP64	3.16497	3.14876	3.62042	4.2285		0.971088	0.0429165	0.00429602
ENSG00000020426	MNAT1	5.80169	5.86551	5.47436	5.43172		0.934804	0.660916	0.976253
ENSG00000020577	SAMD4A	0.836255	0.45724	0.15928	0.0756949		0.837033	1	1
ENSG00000020922	MRE11A	4.09148	4.1416	3.19593	2.76102		0.915229	0.0457385	0.510586
ENSG00000021300	PLEKHB1	2.9602	2.5792	1.95341	1.68262		0.25016	0.0355112	0.551255
ENSG00000021355	SERPINB1	2.02487	2.00569	2.50356	2.54253		0.97404	0.10394	0.944295
ENSG00000021574	SPAST	3.04587	2.56963	2.99736	3.68696		2.77999e-05	0.00460162	2.27667e-06
ENSG00000021645	NRXN3	0.893587	0.715572	0.197407	0.342279		0.87172	1	1
ENSG00000021762	OSBPL5	1.98079	4.36965	4.44113	4.27069		3.79366e-11	0.877909	0.69111
ENSG00000021776	AQR	4.42621	3.99298	3.66032	3.60574		6.37184e-08	0.0136961	0.878405
ENSG00000021826	CPS1	3.23926	3.14436	3.49905	2.84974		0.878405	0.504119	0.169588
ENSG00000022267	FHL1	4.58249	4.78875	4.28249	6.549		0.552784	0.171134	0
ENSG00000022277	RTFDC1	4.65431	4.91249	4.95185	5.11181		0.122007	0.913725	0.549292
ENSG00000022556	NLRP2	5.35616	4.24687	3.07463	3.51748		0	2.9088e-10	0.0600034
ENSG00000022567	SLC45A4	3.45377	3.09314	2.96014	2.93907		0.14441	0.795538	0.97631
ENSG00000022840	RNF10	5.61678	5.35022	5.36706	5.6928		0.143936	0.979854	0.445903
ENSG00000022976	ZNF839	1.94378	2.31274	2.51914	2.46072		0.468453	0.814728	0.957287
ENSG00000023041	ZDHHC6	3.70152	3.75517	3.53547	3.6916		0.87172	0.493479	0.670768
ENSG00000023171	GRAMD1B	1.99885	2.09478	1.7839	1.88504		0.846801	0.516854	0.875856
ENSG00000023191	RNH1	3.70995	4.59691	5.01672	5.05605		1.38801e-05	0.0832583	0.938313
ENSG00000023228	NDUFS1	5.5983	5.80353	5.67302	5.6268		0.51966	0.856809	0.957751
ENSG00000023287	RB1CC1	4.90637	4.60264	4.91967	5.04352		0.206709	0.556691	0.865581
ENSG00000023318	ERP44	3.29637	3.55718	3.72144	3.40053		0.00457085	0.287283	0.0263555
ENSG00000023330	ALAS1	3.99515	3.92075	4.28565	4.33851		0.835226	0.174018	0.914857
ENSG00000023516	AKAP11	2.80083	3.01254	3.22764	3.49003		0.0077392	0.0804399	0.0467729
ENSG00000023572	GLRX2	2.32786	2.64701	2.14079	2.22187		0.525079	0.311393	0.92432
ENSG00000023608	SNAPC1	2.55842	1.5759	1.79767	1.32474		0.000631573	0.793519	0.549306
ENSG00000023697	DERA	3.41931	4.84708	5.13144	4.8313		2.88395e-09	0.389411	0.405324
ENSG00000023734	STRAP	6.9844	6.66069	6.49082	6.46776		8.87789e-05	0.296644	0.938473
ENSG00000023892	DEF6	2.01597	1.97946	0.707318	0.927755		0.956884	0.13381	0.881434
ENSG00000023902	PLEKHO1	3.4971	4.15547	4.93456	5.73946		0.000428637	0.00127063	0.000507064
ENSG00000023909	GCLM	2.43765	4.18706	2.72255	2.02444		3.20788e-09	0.0013492	0.288284
ENSG00000024048	UBR2	2.7831	2.84681	3.16679	3.11217		0.760316	0.0590795	0.85752
ENSG00000024422	EHD2	2.47878	3.1768	3.27354	2.15059		3.36483e-05	0.741123	2.47711e-08
ENSG00000024526	DEPDC1	3.90804	4.01498	2.86983	1.3648		0.812457	0.0107071	0.0212489
ENSG00000024862	CCDC28A	2.35135	2.2536	2.29471	2.14953		0.79545	0.936188	0.732133
ENSG00000025039	RRAGD	2.48217	3.07707	3.00847	2.94143		0.0813356	0.91951	0.927188
ENSG00000025156	HSF2	2.70676	3.5874	3.88676	3.89135		0.000155026	0.228877	0.993409
ENSG00000025293	PHF20	4.19762	4.55726	4.53155	4.53316		0.0833022	0.974129	0.998586
ENSG00000025423	HSD17B6	1.80991	1.20262	1.26915	1.13621		0.798911	0.987928	0.980665
ENSG00000025434	NR1H3	3.60856	3.05202	2.48301	2.68687		0.29149	0.814519	0.943069
ENSG00000025708	TYMP	0.187806	0.335097	0.329405	0.841315		1	1	0.358248
ENSG00000025770	NCAPH2	4.66635	4.59238	3.85632	3.91857		0.871228	0.0541598	0.936155
ENSG00000025772	TOMM34	4.19385	4.19402	3.39834	3.05082		0.999452	1.23327e-06	0.11604
ENSG00000025796	SEC63	4.98436	5.43233	5.59444	5.54668		0.0134979	0.887182	0.973221
ENSG00000025800	KPNA6	4.75823	4.50476	4.24019	4.1085		0.00961707	0.0750833	0.608055
ENSG00000026025	VIM	5.1747	5.39756	6.27514	6.1505		0.0552207	4.71143e-13	0.537909
ENSG00000026036	RTEL1-TNFRSF6B	0.665454	0.954688	1.01533	0.999968		0.286612	0.914654	0.983192
ENSG00000026103	FAS	0.86237	1.07121	0.651059	0.206037		0.750144	0.558106	1
ENSG00000026297	RNASET2	3.33843	2.34147	1.46113	1.03269		0.00322741	0.478753	0.807687
ENSG00000026508	CD44	2.11712	0.95253	0.939473	0.37525		0.200173	0.994414	0.725643
ENSG00000026559	KCNG1	3.12812	1.74056	0.409834	0.977095		0.000113565	0.120049	0.508491
ENSG00000026652	AGPAT4	3.55282	4.35269	4.96695	5.0492		0.000506384	0.020307	0.86437
ENSG00000026950	BTN3A1	1.04092	0.622796	0.657296	0.337607		0.409354	1	1
ENSG00000027001	MIPEP	3.13883	2.89055	1.94733	1.9436		0.535336	0.115029	0.998058
ENSG00000027075	PRKCH	1.77777	1.02627	0.0286117	0.225135		0.508947	0.0699343	1
ENSG00000027644	INSRR	0.0191061	0.241929	0.792626	0.884553		1	1	0.869501
ENSG00000027697	IFNGR1	3.38479	3.52189	3.59048	3.80155		0.680124	0.896271	0.599727
ENSG00000027847	B4GALT7	3.11925	3.08086	2.5955	3.23123		0.928967	0.19642	0.0845887
ENSG00000027869	SH2D2A	2.10172	0.835201	0.271177	0.725765		0.0290446	0.722908	1
ENSG00000028116	VRK2	3.68831	3.28662	2.42086	2.44408		0.0815596	0.0147997	0.977919
ENSG00000028137	TNFRSF1B	0.95694	2.77591	3.05519	1.22976		7.9175e-05	0.698533	0.000779408
ENSG00000028203	VEZT	4.38345	4.70728	4.86092	5.55191		0.293192	0.951169	0.724345
ENSG00000028277	POU2F2	2.19285	4.09479	4.26097	3.97663		2.92916e-07	0.769621	0.659216
ENSG00000028310	BRD9	4.42842	4.33087	4.50089	4.64891		0.707272	0.80224	0.846339
ENSG00000028528	SNX1	4.47846	5.05945	4.60765	4.25271		1.04385e-05	0.864815	0.895966
ENSG00000028839	TBPL1	4.76349	6.075	6.29938	5.8819		0	0.18315	0.00943557
ENSG00000029153	ARNTL2	2.48889	2.15383	1.15387	1.34232		0.343276	0.0105917	0.902926
ENSG00000029363	BCLAF1	6.89864	6.63943	5.92729	6.43405		0.109703	0.0017558	0.0678416
ENSG00000029364	SLC39A9	3.80898	4.13066	3.98616	4.47303		0.194722	0.763519	0.176369
ENSG00000029534	ANK1	1.41371	2.06915	5.10481	5.64711		0.123123	9.03922e-08	0.53824
ENSG00000029639	TFB1M	4.51801	3.72542	3.62129	3.38889		0.00280195	0.940165	0.871792
ENSG00000029725	RABEP1	4.39792	4.19249	4.62769	5.14635		0.65227	0.464842	0.406713
ENSG00000029993	HMGB3	7.39695	7.42338	6.52984	6.05018		0.924147	4.54658e-07	0.0454042
ENSG00000030066	NUP160	5.01905	4.50653	4.0455	3.90167		5.0279e-07	0.0466654	0.703777
ENSG00000030110	BAK1	4.21132	4.02809	2.6948	2.27187		0.192122	2.97676e-10	0.233903
ENSG00000030419	IKZF2	0.952937	0.674197	0.593664	0.726005		0.803259	1	1
ENSG00000030582	GRN	5.77016	5.76659	5.1585	5.22494		0.989917	0.00108154	0.875546
ENSG00000031003	FAM13B	2.40359	2.04189	2.34283	3.21658		0.202623	0.396476	0.00106264
ENSG00000031081	ARHGAP31	1.96926	0.980294	0.456051	0.322906		0.185982	0.642584	1
ENSG00000031691	CENPQ	3.20968	3.08824	1.77936	1.36293		0.61365	1.3491e-08	0.199712
ENSG00000031698	SARS	6.20459	6.74409	6.83874	7.82704		6.37029e-12	0.61753	1.3411e-14
ENSG00000031823	RANBP3	5.29233	5.09719	5.16014	5.50394		0.543044	0.916232	0.413786
ENSG00000032219	ARID4A	2.45809	2.38698	3.01156	3.09582		0.906318	0.1984	0.91107
ENSG00000032389	TSSC1	3.75221	3.73631	4.0931	4.52286		0.965969	0.187017	0.152077
ENSG00000032444	PNPLA6	5.12973	4.6317	4.93212	4.91565		0.0576417	0.55668	0.985323
ENSG00000032742	IFT88	1.54533	1.85406	1.90217	2.04128		0.592108	0.958607	0.858016
ENSG00000033011	ALG1	3.91248	3.15274	2.54843	3.01749		0.0349845	0.102475	0.288913
ENSG00000033030	ZCCHC8	3.37111	3.30599	3.0527	3.21497		0.811177	0.444248	0.684471
ENSG00000033050	ABCF2	4.7758	4.67114	4.4592	4.56164		0.736554	0.409546	0.856847
ENSG00000033100	CHPF2	2.26456	2.46132	2.74095	2.78727		0.535992	0.320338	0.918328
ENSG00000033122	LRRC7	0.0208081	0.0574199	0.410503	1.58322		1	1	0.0200734
ENSG00000033170	FUT8	3.0208	3.67201	3.50322	3.64063		0.0243424	0.772065	0.804315
ENSG00000033178	UBA6	4.2048	4.50574	4.06802	4.15973		0.616203	0.617608	0.956884
ENSG00000033327	GAB2	1.89639	1.99063	2.86717	4.54028		0.797485	1.20301e-05	0
ENSG00000033627	ATP6V0A1	3.79302	4.1067	4.97075	5.5467		0.128197	1.50393e-05	0.00614543
ENSG00000033800	PIAS1	4.34121	4.44841	4.53016	4.74998		0.771627	0.85388	0.56153
ENSG00000033867	SLC4A7	4.75716	4.2059	4.81157	4.58049		0.0109281	0.0369774	0.585239
ENSG00000034053	APBA2	3.11465	4.92063	5.80538	5.84275		0	3.2594e-08	0.927188
ENSG00000034063	UHRF1	3.96862	3.97187	3.31827	2.26265		0.990806	0.000241166	2.62476e-07
ENSG00000034152	MAP2K3	4.16473	3.73324	4.24441	3.31422		0.010736	0.00579809	5.96217e-06
ENSG00000034239	EFCAB1	0.0930206	1.03357	0.961422	0.603019		0.721722	0.963575	0.736582
ENSG00000034510	TMSB10	9.34361	9.72559	10.4231	11.3614		3.40759e-09	2.95571e-12	0
ENSG00000034533	ASTE1	1.88662	1.68976	1.48455	1.58312		0.773984	0.815643	0.928498
ENSG00000034677	RNF19A	2.01372	2.99904	4.16027	4.4907		0.118452	0.00827841	0.537742
ENSG00000034693	PEX3	3.26349	2.81346	2.41496	2.34673		0.259971	0.537767	0.944714
ENSG00000034713	GABARAPL2	5.08678	5.60265	6.27616	6.8299		3.1579e-05	6.03473e-05	0.0022606
ENSG00000035115	SH3YL1	3.53963	2.19804	2.51622	2.57478		0.0120375	0.846464	0.977939
ENSG00000035141	FAM136A	6.04708	5.07294	3.91873	3.41369		0	5.14929e-14	0.0156554
ENSG00000035403	VCL	6.48643	4.86417	3.52518	3.81314		0	0	0.0528293
ENSG00000035499	DEPDC1B	4.70639	4.4853	3.18614	1.97099		0.152394	7.14644e-11	1.74182e-06
ENSG00000035664	DAPK2	1.06318	1.7507	0.81331	0.467618		0.465256	0.398648	1
ENSG00000035681	NSMAF	3.39747	3.71003	3.33958	2.78707		0.442125	0.460858	0.293926
ENSG00000035687	ADSS	5.34322	4.83564	4.01186	3.93024		8.21261e-11	2.26995e-09	0.766819
ENSG00000035862	TIMP2	3.64815	3.34212	3.4058	5.85458		0.0732933	0.85404	0
ENSG00000035928	RFC1	5.07314	4.73309	4.02974	3.47354		0.132979	0.407771	0.532723
ENSG00000036054	TBC1D23	2.98552	3.14538	2.99595	3.01722		0.70838	0.838894	0.980659
ENSG00000036257	CUL3	5.32708	5.23133	5.27972	5.07723		0.474802	0.882127	0.407477
ENSG00000036448	MYOM2	0.230316	0.216154	1.08276	0.440022		1	0.64121	0.50598
ENSG00000036549	ZZZ3	3.98273	3.97024	3.68017	3.4594		0.975535	0.40113	0.658095
ENSG00000036672	USP2	1.54416	1.61128	2.15259	1.0614		0.92373	0.230555	0.0186112
ENSG00000037042	TUBG2	2.56004	2.22416	2.53078	2.66593		0.295587	0.464586	0.799293
ENSG00000037241	RPL26L1	5.07464	5.57679	5.41212	5.09748		0.0159663	0.75734	0.489208
ENSG00000037280	FLT4	1.72669	1.12257	0.0915574	0.1041		0.399225	0.370576	1
ENSG00000037474	NSUN2	5.38707	4.97528	4.48329	4.31857		0.000612847	0.0191238	0.6186
ENSG00000037637	FBXO42	2.47037	2.66025	2.88197	3.24686		0.634405	0.661157	0.411719
ENSG00000037749	MFAP3	3.43533	3.77248	3.78207	4.15759		0.265472	0.991623	0.545942
ENSG00000037757	MRI1	2.54641	1.89249	2.10969	2.2253		0.174867	0.798373	0.914521
ENSG00000037897	METTL1	3.87148	3.69629	2.45323	1.93287		0.686537	0.0870394	0.605377
ENSG00000038002	AGA	2.64236	2.8264	2.11304	2.16958		0.78645	0.237012	0.959044
ENSG00000038210	PI4K2B	3.44929	3.40452	2.05953	1.61848		0.952672	0.0611418	0.706625
ENSG00000038219	BOD1L1	3.99071	4.01342	4.06553	4.18322		0.98805	0.971977	0.722148
ENSG00000038274	MAT2B	4.8929	4.24683	4.19805	3.62514		2.34345e-08	0.888613	0.0105236
ENSG00000038358	EDC4	4.41268	4.38637	4.57325	5.08242		0.938409	0.74765	0.305768
ENSG00000038382	TRIO	3.66168	4.1163	4.73197	5.00056		0.218906	0.136947	0.679849
ENSG00000038427	VCAN	6.92884	5.94816	4.39034	4.63159		1.17752e-06	3.15746e-05	0.749102
ENSG00000038532	CLEC16A	2.37977	2.95551	3.27199	3.33667		0.00685925	0.244568	0.882889
ENSG00000039068	CDH1	6.2091	4.50377	1.43057	1.42373		0	8.73744e-08	0.996108
ENSG00000039123	SKIV2L2	5.83895	5.72857	5.4477	4.93412		0.698533	0.443646	0.157528
ENSG00000039319	ZFYVE16	2.56359	3.05178	3.59419	3.20589		0.0547108	0.316112	0.532814
ENSG00000039523	FAM65A	1.69089	2.2454	4.4335	5.07039		0.332689	2.80285e-07	0.137947
ENSG00000039560	RAI14	7.01039	6.72687	6.79549	8.16854		0.770326	0.97124	0.196488
ENSG00000039650	PNKP	4.0622	4.04418	3.2853	3.21953		0.965735	0.0141165	0.916388
ENSG00000039987	BEST2	1.04505	0.0511666	0.0242726	0.108575		0.0590574	1	1
ENSG00000040199	PHLPP2	2.51061	1.8298	1.75148	1.83975		0.272473	0.905555	0.862866
ENSG00000040275	SPDL1	4.79908	4.8634	3.72562	3.36286		0.853625	9.41032e-05	0.491622
ENSG00000040341	STAU2	5.28773	4.85527	5.64844	5.76571		0.0734274	0.00653353	0.829292
ENSG00000040487	PQLC2	2.63677	3.3408	3.56251	3.64016		0.0183	0.624983	0.89664
ENSG00000040531	CTNS	2.71518	2.41442	2.27723	2.77509		0.600105	0.884794	0.479839
ENSG00000040608	RTN4R	3.5123	3.96268	5.00519	4.56881		0.00858378	5.11777e-10	0.0232231
ENSG00000040633	PHF23	4.65095	5.05757	4.63132	5.07231		0.0259117	0.0362241	0.0323455
ENSG00000040731	CDH10	0.0194758	0.42803	0.628634	1.11397		1	1	0.13366
ENSG00000040933	INPP4A	3.27946	3.19367	3.47423	3.82455		0.786183	0.387723	0.235945
ENSG00000041357	PSMA4	7.1788	7.03307	6.45665	6.3854		0.178566	0.000433342	0.828767
ENSG00000041515	MYO16	0.0386304	0.0713768	1.66568	2.96456		1	3.18796e-06	2.25075e-07
ENSG00000041802	LSG1	4.31497	3.87544	3.33994	3.30046		0.0128343	0.11018	0.949463
ENSG00000041880	PARP3	0.551693	1.25287	1.01446	1.11284		0.12298	0.761905	0.92794
ENSG00000041982	TNC	0.787895	0.126812	0.137947	3.31216		0.515633	1	1.10134e-10
ENSG00000041988	THAP3	2.80049	3.20586	3.81691	3.65624		0.462197	0.173719	0.812095
ENSG00000042062	FAM65C	0.942984	0.589147	0.327722	0.149733		0.333832	1	1
ENSG00000042088	TDP1	4.50916	4.0205	3.58972	3.33374		0.0296952	0.327558	0.663863
ENSG00000042286	AIFM2	1.49377	1.77532	0.276306	0.531682		0.226354	0.0352505	1
ENSG00000042317	SPATA7	2.19445	2.01224	2.72412	3.0544		0.768425	0.222718	0.656119
ENSG00000042429	MED17	3.86596	4.33653	4.64983	4.7415		0.357604	0.672358	0.927482
ENSG00000042445	RETSAT	2.53669	2.93876	3.43035	3.25032		0.102489	0.0667099	0.687356
ENSG00000042493	CAPG	5.18508	5.55522	3.16369	3.73792		0.190889	2.52554e-08	0.398648
ENSG00000042753	AP2S1	7.01859	6.54325	5.7902	5.91366		0.000378118	0.000274464	0.748528
ENSG00000043093	DCUN1D1	4.20074	3.94995	3.44768	3.67595		0.488935	0.203579	0.68303
ENSG00000043143	PHF15	3.52614	2.06841	0.794915	0.989526		0.000185291	0.131567	0.880404
ENSG00000043355	ZIC2	4.05278	2.41166	2.45689	2.41779		1.68218e-07	0.955978	0.956062
ENSG00000043514	TRIT1	3.74919	3.93261	4.05048	3.26873		0.57518	0.784282	0.00880401
ENSG00000044090	CUL7	2.1069	2.62537	3.68121	3.59049		0.0122775	5.90099e-06	0.895922
ENSG00000044115	CTNNA1	7.30361	8.19514	7.73938	7.94055		8.25721e-09	0.249647	0.758767
ENSG00000044446	PHKA2	3.04393	2.69693	1.96123	1.9414		0.311466	0.0872546	0.98402
ENSG00000044459	CNTLN	2.79087	2.80918	2.31546	2.36428		0.964205	0.056145	0.922438
ENSG00000044524	EPHA3	0.147016	0.0884437	0.777749	1.70403		1	1	0.00148566
ENSG00000044574	HSPA5	7.45	7.64552	6.14336	5.8266		0.000958791	0	0.0112784
ENSG00000046604	DSG2	5.61538	5.27059	2.58087	2.10345		5.35624e-06	0	0.000901121
ENSG00000046647	GEMIN8	3.23563	2.82125	2.57791	2.36101		0.354628	0.736062	0.794065
ENSG00000046651	OFD1	3.04825	3.27579	3.28133	3.26752		0.541031	0.994198	0.987239
ENSG00000046653	GPM6B	5.50131	5.52576	6.77552	7.51672		0.948424	3.93858e-11	0.000330221
ENSG00000046889	PREX2	3.73246	2.52723	1.20343	1.03662		0.000300444	0.0140765	0.814686
ENSG00000047056	WDR37	2.07686	2.41493	2.81244	3.05995		0.281546	0.212484	0.436773
ENSG00000047188	YTHDC2	3.1885	3.37047	3.28746	3.14908		0.555543	0.894513	0.827408
ENSG00000047230	CTPS2	3.77975	3.25171	3.50947	3.66057		0.0192966	0.557499	0.77227
ENSG00000047249	ATP6V1H	4.18134	4.6599	4.94575	5.43249		0.13073	0.50519	0.193072
ENSG00000047315	POLR2B	5.53019	5.79156	5.78272	5.72611		0.0887224	0.992004	0.946887
ENSG00000047346	FAM214A	1.55397	2.2169	3.3649	3.40632		0.296539	0.00201006	0.951873
ENSG00000047410	TPR	5.36487	5.63389	5.32859	5.02651		0.0851182	0.275438	0.327959
ENSG00000047457	CP	1.26084	0.425663	0.218454	0.117469		0.545666	1	1
ENSG00000047578	KIAA0556	1.92806	1.77593	1.7512	2.12231		0.841622	0.980092	0.609159
ENSG00000047579	DTNBP1	3.17459	3.11199	2.70153	3.45681		0.885912	0.33758	0.0576392
ENSG00000047597	XK	0.591828	0.35306	1.82508	2.12385		1	0	0.291833
ENSG00000047617	ANO2	1.28636	1.35581	0.10024	0.0819762		0.952455	0.553702	1
ENSG00000047621	C12orf4	2.59321	3.09554	3.06176	3.55504		0.193273	0.967924	0.332072
ENSG00000047634	SCML1	1.0131	1.41939	1.69302	1.12558		0.391358	0.608686	0.20788
ENSG00000047644	WWC3	2.91049	3.08792	2.4296	2.08014		0.449129	0.0166403	0.399648
ENSG00000047648	ARHGAP6	0.248852	2.37484	2.87969	1.23524		8.94421e-05	0.205687	2.13704e-07
ENSG00000047662	FAM184B	1.176	1.02365	1.12477	1.30502		0.316823	0.635073	0.339594
ENSG00000047849	MAP4	5.92157	5.8092	6.08254	6.86902		0.474375	0.311723	0.000734378
ENSG00000047932	GOPC	3.20095	3.62603	3.79593	3.81458		4.63652e-05	0.434846	0.960298
ENSG00000048028	USP28	5.50169	4.41633	3.48818	2.64282		9.0262e-09	0.00363814	0.0635236
ENSG00000048052	HDAC9	2.779	3.96656	5.71781	5.26071		0.00172793	2.61562e-09	0.228695
ENSG00000048140	TSPAN17	4.10561	4.1752	4.49066	5.23735		0.859016	0.33643	0.00408907
ENSG00000048162	NOP16	5.37853	5.2003	4.01626	3.58393		0.52783	0.0498786	0.663259
ENSG00000048342	CC2D2A	2.4912	2.2424	2.36501	2.48023		0.501078	0.888241	0.906168
ENSG00000048392	RRM2B	4.29024	3.63597	3.38006	3.01658		0.0944729	0.655139	0.534856
ENSG00000048405	ZNF800	1.12791	1.82285	2.29379	2.57753		0.0621585	0.248008	0.533295
ENSG00000048471	SNX29	1.52633	3.12173	3.45539	3.32366		5.49784e-07	0.523021	0.853081
ENSG00000048540	LMO3	1.75494	0.318791	0.199031	0.557998		0.125708	1	1
ENSG00000048544	MRPS10	4.18004	4.40111	3.87074	3.65493		0.0517273	0.000314005	0.301182
ENSG00000048545	GUCA1A	2.45757	2.23081	1.6024	1.19288		0.613933	0.111028	0.362862
ENSG00000048649	RSF1	4.85599	4.57526	4.71585	5.01734		0.31702	0.857675	0.670768
ENSG00000048707	VPS13D	2.42172	2.43172	2.24456	2.22521		0.987025	0.6219	0.967546
ENSG00000048740	CELF2	2.95121	4.00487	3.98917	3.80095		1.25877e-11	0.971595	0.562072
ENSG00000048828	FAM120A	4.34874	4.03135	3.71062	3.3062		0.0178853	0.161005	0.134626
ENSG00000048991	R3HDM1	4.72776	4.69425	4.65721	4.41612		0.948532	0.956791	0.599744
ENSG00000049089	COL9A2	0.952536	0.803144	0.442148	0.546111		0.85404	0.473232	1
ENSG00000049130	KITLG	1.73791	1.41475	0.680253	0.32101		0.399908	0.0757507	1
ENSG00000049167	ERCC8	3.34104	3.16886	3.28057	3.17243		0.723545	0.877478	0.885096
ENSG00000049239	H6PD	1.13166	1.43846	1.46903	1.14849		0.00265596	0.899267	0.0169909
ENSG00000049245	VAMP3	4.19167	3.78191	3.40944	3.25084		0.0821489	0.57705	0.870198
ENSG00000049246	PER3	2.22962	1.97135	2.1339	1.07962		0.436436	0.743938	0.00209039
ENSG00000049283	EPN3	1.16428	0.0811315	0	0.188988		0.072361	1	1
ENSG00000049323	LTBP1	3.97584	4.07807	1.80609	1.26144		0.855214	4.2874e-08	0.488597
ENSG00000049449	RCN1	6.19822	6.81399	7.38293	6.78055		2.40492e-07	0.00123309	0.00310225
ENSG00000049540	ELN	1.06104	0.63447	1.17956	1.06097		0.573646	0.391469	0.928597
ENSG00000049541	RFC2	5.44458	5.10843	3.56949	3.3023		0.0936774	1.56017e-06	0.642594
ENSG00000049618	ARID1B	3.8861	4.67518	4.77023	4.94221		1.38968e-12	0.715068	0.479032
ENSG00000049656	CLPTM1L	5.58133	5.77182	5.53733	5.30796		0.392751	0.464017	0.537767
ENSG00000049759	NEDD4L	4.9888	5.56864	5.38045	6.78321		0.479702	0.856644	0.441824
ENSG00000049768	FOXP3	0.355839	0.746786	0.299173	0.259342		0.39346	0.236982	1
ENSG00000049769	PPP1R3F	1.28193	1.98086	2.76015	2.90965		0.367679	0.108123	0.727468
ENSG00000049860	HEXB	4.63777	4.29028	3.33769	2.76194		0.421104	0.519119	0.801251
ENSG00000049883	PTCD2	2.46119	2.49179	1.92754	1.59627		0.971088	0.816291	0.893564
ENSG00000050130	JKAMP	4.27265	5.00731	5.43559	5.50772		0.00039529	0.124658	0.883798
ENSG00000050165	DKK3	3.72023	5.62449	5.98834	5.83752		0	0.157863	0.680605
ENSG00000050327	ARHGEF5	2.10635	1.25841	0.219848	0.310623		0.00878533	1.62527e-06	1
ENSG00000050344	NFE2L3	5.58305	2.65574	3.18231	3.62995		0	0.000318912	0.00331465
ENSG00000050393	CCDC90A	4.4808	4.37789	3.17241	3.28012		0.594368	9.26021e-10	0.789471
ENSG00000050405	LIMA1	3.54232	3.95079	4.40889	4.47893		0.0376478	0.226073	0.91357
ENSG00000050426	LETMD1	3.73734	4.07048	4.68844	3.96888		0.438756	0.145592	0.0891309
ENSG00000050438	SLC4A8	2.54607	3.139	3.9781	4.53274		0.14631	0.0254231	0.21516
ENSG00000050555	LAMC3	2.54296	1.86215	0.650145	0.399515		0.0479623	0.037359	1
ENSG00000050748	MAPK9	3.89248	3.59648	3.71388	3.97551		0.291162	0.819311	0.537767
ENSG00000050767	COL23A1	1.30448	0.608713	1.00174	0.332015		0.000515321	0.112843	0.00415066
ENSG00000050820	BCAR1	5.00639	4.87914	5.56688	5.77048		0.590975	0.00106012	0.524764
ENSG00000051009	FAM160A2	2.43343	2.449	2.71397	2.82979		0.98289	0.6187	0.880555
ENSG00000051108	HERPUD1	3.60623	4.40471	4.22007	5.65848		0.0031637	0.690925	3.91943e-08
ENSG00000051128	HOMER3	3.86097	4.85472	6.12266	6.60229		2.00717e-05	1.45004e-07	0.10856
ENSG00000051180	RAD51	4.08325	3.90424	2.38368	1.40099		0.57936	1.26614e-05	0.0780214
ENSG00000051341	POLQ	2.42729	2.09657	1.27175	0.457151		0.13749	0.0116	6.90017e-05
ENSG00000051382	PIK3CB	3.72287	3.17175	2.61609	2.45968		0.0360094	0.172598	0.818517
ENSG00000051523	CYBA	5.99759	5.32706	3.60223	2.70073		1.38967e-08	3.88422e-14	0.00739365
ENSG00000051596	THOC3	5.12927	5.18255	4.39324	4.11153		0.861519	0.000798617	0.528396
ENSG00000051620	HEBP2	4.90931	4.77496	4.78738	5.47473		0.548394	0.977397	0.000506058
ENSG00000051825	MPHOSPH9	4.12851	4.54544	4.2399	3.42523		0.292924	0.765171	0.347032
ENSG00000052126	PLEKHA5	4.68805	4.11428	4.15061	5.6556		0.000227656	0.932405	0
ENSG00000052344	PRSS8	5.84836	2.87514	0.829185	1.06915		0	0.0129586	0.849151
ENSG00000052723	SIKE1	4.64483	4.47834	4.48601	4.48483		0.75734	0.993409	0.998974
ENSG00000052749	RRP12	4.44143	3.77189	3.34193	3.56152		2.03809e-10	0.0484686	0.466669
ENSG00000052795	FNIP2	2.49078	2.77415	3.58189	4.20224		0.527473	0.0189333	0.0807368
ENSG00000052802	MSMO1	6.19733	6.25232	6.58197	6.4911		0.737979	0.0383723	0.722734
ENSG00000052841	TTC17	4.21367	4.15412	4.56705	4.4569		0.928561	0.606407	0.941738
ENSG00000053108	FSTL4	1.20796	1.5949	2.12122	3.21782		0.683497	0.48555	0.00446717
ENSG00000053254	FOXN3	5.77438	5.3317	5.3528	5.26361		0.195234	0.992386	0.971088
ENSG00000053328	METTL24	0	1.36495	0.363823	0.655067		5.52935e-05	0.165571	1
ENSG00000053371	AKR7A2	3.94591	3.97643	4.20723	4.20124		0.922133	0.341285	0.989212
ENSG00000053372	MRTO4	4.82905	4.64103	3.795	3.68633		0.285619	0.00110117	0.839932
ENSG00000053438	NNAT	4.23409	9.29202	9.03625	8.95265		0	0.0608393	0.703739
ENSG00000053501	USE1	2.43791	2.50004	2.84777	2.88913		0.947875	0.600967	0.966296
ENSG00000053524	MCF2L2	1.90288	1.53042	1.55971	2.38533		0.643196	0.979231	0.04425
ENSG00000053747	LAMA3	0.478722	0.717724	1.00448	0.338144		1	0.797504	0.512174
ENSG00000053770	AP5M1	4.09681	4.72133	4.48733	4.5718		0.00896805	0.702231	0.927188
ENSG00000053900	ANAPC4	3.84904	3.44857	2.9861	3.0668		0.087191	0.147628	0.883533
ENSG00000054116	TRAPPC3	4.58948	4.40999	4.21809	4.48568		0.467591	0.584583	0.417557
ENSG00000054118	THRAP3	6.19992	5.87841	5.42409	5.64026		0.024917	0.264739	0.710428
ENSG00000054148	PHPT1	6.05691	6.11575	5.92604	6.11836		0.849193	0.551973	0.582197
ENSG00000054179	ENTPD2	0.770424	0.191559	0	0.0768249		0.340194	1	1
ENSG00000054219	LY75	2.04809	1.26741	0.186786	0.30412		0.00432163	0.00189134	1
ENSG00000054267	ARID4B	3.87002	4.03609	4.40022	4.5694		0.540696	0.502139	0.811839
ENSG00000054277	OPN3	2.91286	3.0068	3.19322	3.14068		0.84774	0.760612	0.946669
ENSG00000054282	SDCCAG8	3.54277	4.12073	4.6048	4.66782		0.164279	0.54725	0.960506
ENSG00000054356	PTPRN	1.95309	2.20469	3.43935	4.7525		0.614322	8.87981e-05	9.34539e-07
ENSG00000054392	HHAT	0.0862933	1.29861	1.66459	1.51302		0.00515036	0.341165	0.822041
ENSG00000054523	KIF1B	4.40985	4.33626	5.16202	6.07849		0.668123	7.71604e-09	1.00204e-10
ENSG00000054598	FOXC1	0.0479384	0.751391	1.17731	0.557237		0.00117163	0.0358499	0.0020563
ENSG00000054611	TBC1D22A	3.2768	3.37606	3.27916	3.34903		0.810884	0.906057	0.936057
ENSG00000054654	SYNE2	4.1467	4.1339	3.7496	3.3886		0.988655	0.785361	0.795296
ENSG00000054690	PLEKHH1	2.99652	2.48832	2.72086	2.55122		0.104617	0.71823	0.811615
ENSG00000054793	ATP9A	1.27844	3.11939	3.58543	4.64991		0	0.000779785	0
ENSG00000054965	FAM168A	3.11086	3.8045	4.08633	4.50084		4.86358e-05	0.276588	0.0843278
ENSG00000054967	RELT	1.43308	2.63732	1.75545	1.59853		5.04721e-06	0.00134745	0.717825
ENSG00000054983	GALC	2.10698	2.03688	2.32241	2.79249		0.927523	0.547388	0.234197
ENSG00000055044	NOP58	6.41734	6.13293	5.11715	4.76385		0.0129646	1.40851e-08	0.172167
ENSG00000055070	SZRD1	5.32162	5.17997	4.87391	4.84178		0.513926	0.23564	0.947875
ENSG00000055118	KCNH2	1.92559	2.85971	4.44743	4.9968		4.46507e-06	0	0.00103982
ENSG00000055130	CUL1	4.86667	4.89925	4.67483	4.7003		0.824052	0.103171	0.925962
ENSG00000055147	FAM114A2	2.22307	3.02496	2.91696	3.26946		0.104689	0.945657	0.821139
ENSG00000055163	CYFIP2	4.57992	3.57547	4.41466	5.0318		5.07815e-08	0.0139611	0.0990967
ENSG00000055208	TAB2	4.82264	4.66321	4.38218	4.40978		0.335146	0.197756	0.947791
ENSG00000055211	GINM1	3.08685	2.6409	2.32826	2.33049		0.0154402	0.256408	0.996365
ENSG00000055332	EIF2AK2	3.79702	3.49367	2.53094	2.26168		0.449186	0.289424	0.846617
ENSG00000055483	USP36	4.34586	3.85031	3.46582	3.19		0.012122	0.249487	0.52256
ENSG00000055609	MLL3	3.07941	2.98825	3.63463	4.1432		0.90894	0.242447	0.523013
ENSG00000055732	MCOLN3	1.00873	0.730387	0.139075	0.0469507		0.542535	0.222632	1
ENSG00000055813	CCDC85A	0.105923	0.548209	1.72154	1.96298		1	9.30741e-10	0.271989
ENSG00000055917	PUM2	5.0146	4.68813	4.67038	4.89555		0.0525229	0.974672	0.607219
ENSG00000055950	MRPL43	5.2751	5.20409	4.89446	5.17133		0.841769	0.3981	0.517188
ENSG00000055955	ITIH4	0.584078	0.182819	0.468256	0.867273		1	1	0.850652
ENSG00000056050	C4orf27	4.6514	4.61706	4.10159	4.13948		0.887431	0.0045464	0.923521
ENSG00000056097	ZFR	4.96634	4.97202	5.10874	5.33709		0.976279	0.474628	0.206835
ENSG00000056277	ZNF280C	2.31023	2.39706	2.17334	2.2105		0.803678	0.456197	0.935861
ENSG00000056487	PHF21B	3.50772	4.70502	5.6628	5.28149		1.04718e-05	0.00600337	0.481553
ENSG00000056586	RC3H2	5.89341	4.10949	4.35717	4.53977		0.901405	0.55606	0.714904
ENSG00000056661	PCGF2	4.46363	3.73151	3.66202	4.21684		0.00109286	0.874509	0.130439
ENSG00000056736	IL17RB	1.47696	2.20426	1.47942	1.39965		0.0187535	0.0349605	0.888952
ENSG00000056972	TRAF3IP2	3.89212	2.65354	0.541476	0.452031		0.000127172	0.0611057	1
ENSG00000056998	GYG2	4.22463	2.99194	2.35333	2.78895		4.59881e-08	0.0615857	0.300155
ENSG00000057019	DCBLD2	4.44559	4.35354	3.76323	3.65044		0.809768	0.074319	0.907842
ENSG00000057252	SOAT1	1.08615	2.19637	1.84775	1.77156		0.0109197	0.632969	0.939197
ENSG00000057294	PKP2	3.31069	2.15563	0.6731	0.995589		2.29602e-08	3.98544e-12	0.288112
ENSG00000057608	GDI2	7.51538	7.4152	7.37543	7.36066		0.219945	0.85299	0.957591
ENSG00000057663	ATG5	3.95752	3.71254	3.16398	3.44226		0.419894	0.227469	0.660506
ENSG00000057704	TMCC3	0.957719	0.897188	0.926003	1.68705		0.886588	0.954225	0.00364473
ENSG00000057757	PITHD1	4.84247	4.42667	3.89139	4.13145		0.000149172	0.0021871	0.310761
ENSG00000057935	MTA3	6.13194	5.15144	4.44033	4.44259		5.90568e-10	0.0112828	0.997257
ENSG00000058056	USP13	3.04667	3.87644	3.80987	3.11701		2.34213e-06	0.897034	0.0145011
ENSG00000058063	ATP11B	3.00536	3.32111	3.22638	3.0103		0.40902	0.89582	0.732725
ENSG00000058085	LAMC2	2.34769	0.824351	0.582974	1.32016		7.75142e-12	0.352692	0.000724133
ENSG00000058091	CDK14	4.6022	4.44947	3.7349	5.17234		0.807578	0.417861	0.0517205
ENSG00000058262	SEC61A1	5.99824	6.25335	5.96083	6.15932		0.0495165	0.245779	0.534846
ENSG00000058272	PPP1R12A	5.69747	5.1016	4.97543	4.88711		0.0118678	0.833218	0.92026
ENSG00000058335	RASGRF1	0.0881598	0.989833	0	0.0783681		0.0114056	0.173145	1
ENSG00000058404	CAMK2B	0.212358	3.85194	5.4308	3.708		0.0418475	4.31487e-10	1.31112e-10
ENSG00000058453	CROCC	3.64487	2.66728	2.84827	2.73503		0.00181333	0.802737	0.89046
ENSG00000058600	POLR3E	5.03814	4.83751	4.02922	3.50569		0.588718	0.0572414	0.375914
ENSG00000058668	ATP2B4	2.75855	3.56789	3.12137	2.25575		9.81037e-06	0.137699	0.00286282
ENSG00000058673	ZC3H11A	5.10878	5.05568	5.12993	5.21602		0.847142	0.859709	0.848329
ENSG00000058729	RIOK2	3.86689	4.41432	3.67355	3.29895		0.149866	0.184761	0.606811
ENSG00000058799	YIPF1	4.05815	4.34915	4.41563	4.76638		0.303088	0.893848	0.272609
ENSG00000058804	TMEM48	5.11797	4.7616	3.47781	2.82299		0.00622245	9.6272e-12	0.00927535
ENSG00000058866	DGKG	0.581286	2.3891	3.34411	2.33213		0.132593	0.000190023	0.000705807
ENSG00000059122	FLYWCH1	2.46972	2.61513	3.46089	4.00107		0.806365	0.0453933	0.253878
ENSG00000059145	UNKL	3.14167	2.71278	2.75922	2.85158		0.718082	0.960272	0.921592
ENSG00000059378	PARP12	1.5679	0.520741	0.123708	0.115378		0.0104024	1	1
ENSG00000059573	ALDH18A1	5.26332	4.58537	3.76762	3.80103		5.63134e-12	9.58789e-05	0.946993
ENSG00000059588	TARBP1	2.43691	2.5263	2.50725	2.41682		0.829292	0.973714	0.86819
ENSG00000059691	PET112	3.05783	3.09083	3.21602	3.56571		0.954225	0.813613	0.397542
ENSG00000059728	MXD1	0.479827	0.610778	1.96209	2.41476		1	2.23195e-08	0.256941
ENSG00000059758	CDK17	3.14576	3.72431	3.91845	3.90123		0.0846846	0.691206	0.981638
ENSG00000059769	DNAJC25	2.36107	2.14081	2.02325	1.7115		0.601715	0.851601	0.53835
ENSG00000059804	SLC2A3	7.09738	6.31071	6.41381	5.89813		0	0.896271	0.340884
ENSG00000059915	PSD	1.34562	2.58355	4.24343	4.45778		0.00100717	1.45004e-07	0.664533
ENSG00000060069	CTDP1	3.7125	3.60063	3.39947	3.52027		0.610926	0.471974	0.737174
ENSG00000060138	CSDA	7.02488	6.62992	5.05833	3.66576		0.000607781	0	2.05329e-07
ENSG00000060140	STYK1	0.744859	0.201712	0	0.0635475		0.0974694	1	1
ENSG00000060237	WNK1	5.18343	5.28404	5.46676	5.33106		0.787043	0.853173	0.92432
ENSG00000060339	CCAR1	5.7515	5.78824	5.63587	5.38046		0.919465	0.786735	0.640191
ENSG00000060491	OGFR	3.29448	3.27207	4.28059	4.54679		0.93721	8.76504e-12	0.152025
ENSG00000060642	PIGV	2.20529	1.77039	1.67785	1.62957		0.287708	0.905359	0.959156
ENSG00000060656	PTPRU	3.75803	5.39975	5.29483	4.69215		0	0.768647	0.0133608
ENSG00000060688	SNRNP40	5.86804	5.80408	5.35803	4.89823		0.743097	0.0707596	0.0930246
ENSG00000060709	RIMBP2	0.0957585	1.26156	1.95354	2.35337		0.00268395	0.215563	0.481641
ENSG00000060718	COL11A1	1.45484	1.48592	1.08017	0.322863		0.965736	0.847609	0.570393
ENSG00000060749	QSER1	4.87646	4.20394	4.19828	4.10893		2.82643e-06	0.994104	0.895538
ENSG00000060762	MPC1	2.83367	3.40615	3.78884	3.44342		0.0874527	0.259062	0.442146
ENSG00000060971	ACAA1	3.95431	4.2294	4.6987	4.35643		0.235528	0.0577841	0.246045
ENSG00000060982	BCAT1	6.21404	6.20527	6.28895	6.95097		0.973498	0.873094	0.0362499
ENSG00000061273	HDAC7	5.19205	4.72137	4.41179	4.13781		0.0448032	0.523255	0.649374
ENSG00000061337	LZTS1	1.70903	4.62188	4.64274	4.93719		0	0.932901	0.0349946
ENSG00000061455	PRDM6	0.138143	0.373934	0.454009	1.08072		1	1	0.00398638
ENSG00000061656	SPAG4	0.97325	0.660099	1.66201	1.17732		0.86887	0.55742	0.681723
ENSG00000061676	NCKAP1	5.69854	5.86238	5.50337	5.49711		0.230901	0.0640494	0.988931
ENSG00000061794	MRPS35	5.05914	4.80231	4.42268	4.43178		0.216193	0.237798	0.988681
ENSG00000061918	GUCY1B3	1.41128	1.20322	1.16475	1.20715		0.668846	0.96043	0.95643
ENSG00000061936	SFSWAP	4.14811	4.09438	4.34557	4.41506		0.820506	0.213784	0.84068
ENSG00000061938	TNK2	3.15567	3.20264	3.05879	2.74725		0.932948	0.787207	0.49451
ENSG00000061987	MON2	2.78236	3.09002	3.23054	3.08494		0.248458	0.727754	0.726855
ENSG00000062038	CDH3	5.85335	3.28517	1.34316	1.07868		0	0.199763	0.89046
ENSG00000062096	ARSF	0.0170167	0.328732	1.66134	3.01883		1	2.66167e-05	4.65642e-05
ENSG00000062194	GPBP1	5.40652	5.38012	5.18793	5.10675		0.917664	0.375194	0.799833
ENSG00000062282	DGAT2	1.06205	0.84696	0.229099	0.385681		0.441731	0.0150346	1
ENSG00000062370	ZFP112	1.4669	1.20617	1.69092	1.96329		0.593927	0.35042	0.711026
ENSG00000062485	CS	6.1132	6.2491	6.50735	6.41915		0.504064	0.646955	0.907257
ENSG00000062582	MRPS24	6.17281	5.90665	5.60912	5.43328		0.0636158	0.155587	0.530354
ENSG00000062598	ELMO2	3.49876	4.12364	4.44495	4.67041		0.00674946	0.343209	0.585182
ENSG00000062650	WAPAL	4.44326	4.33914	4.04499	3.76638		0.53145	0.0951478	0.189788
ENSG00000062716	VMP1	4.71722	4.58982	4.11759	4.55497		0.89046	0.633279	0.720437
ENSG00000062725	APPBP2	2.62321	2.68751	3.41432	3.88204		0.894513	0.00374757	0.0745895
ENSG00000062822	POLD1	5.12848	4.69549	3.98917	2.91735		0.109429	0.403036	0.137947
ENSG00000063015	SEZ6	0.717616	1.16736	3.07293	1.91276		0.607125	0.00187834	0.718978
ENSG00000063046	EIF4B	7.88788	7.64087	7.17868	6.6207		0.0112103	0.197844	0.116095
ENSG00000063127	SLC6A16	0.323548	0.747216	1.61429	0.842506		0.739499	0.448781	0.456378
ENSG00000063169	GLTSCR1	3.59012	3.6497	4.29114	4.09556		0.9341	0.213388	0.800189
ENSG00000063176	SPHK2	3.3615	4.23321	4.5283	5.09864		0.14314	0.814846	0.597971
ENSG00000063177	RPL18	10.3972	10.3962	10.2326	9.97006		0.996005	0.404589	0.18242
ENSG00000063180	CA11	4.66709	3.66404	3.47473	2.83982		0.0930709	0.887932	0.632772
ENSG00000063241	ISOC2	4.92166	4.99143	4.45372	3.4737		0.842339	0.0700871	0.00267072
ENSG00000063244	U2AF2	6.51996	6.33707	6.09938	5.9429		0.222694	0.34401	0.637819
ENSG00000063245	EPN1	5.7469	5.52801	5.21645	5.69346		0.0255241	0.135464	0.027394
ENSG00000063322	MED29	3.62073	3.46691	3.3883	3.80833		0.237023	0.72855	0.0353281
ENSG00000063587	ZNF275	2.08979	1.71275	1.7077	1.90949		0.00205203	0.988983	0.347999
ENSG00000063601	MTMR1	3.06595	3.42897	2.95072	3.49408		0.180433	0.164444	0.113392
ENSG00000063660	GPC1	3.58034	4.57969	4.49768	5.13486		0	0.695431	6.07999e-06
ENSG00000063761	ADCK1	2.5006	2.10611	1.71224	1.38597		0.215594	0.409839	0.495194
ENSG00000063854	HAGH	3.32451	4.18873	5.52312	5.66938		0.0026912	4.03776e-07	0.730306
ENSG00000063978	RNF4	5.17848	5.23642	5.07786	4.77127		0.884129	0.872481	0.73035
ENSG00000064012	CASP8	1.87472	0.956643	0.200246	0.152041		0.128626	0.271541	1
ENSG00000064042	LIMCH1	0.5006	2.11008	2.15166	3.46204		0.000156428	0.975759	0.0481023
ENSG00000064102	ASUN	4.80305	3.93839	3.70022	3.33419		1.09909e-09	0.461821	0.261821
ENSG00000064115	TM7SF3	5.05454	4.27571	3.90935	3.93148		0.0554519	0.584974	0.983192
ENSG00000064199	SPA17	2.55803	2.66357	2.98019	2.53356		0.85778	0.613238	0.499132
ENSG00000064218	DMRT3	0	0	0.0979377	0.887151		1	1	0.0207681
ENSG00000064225	ST3GAL6	1.45769	3.73936	3.66499	3.13468		0.000240728	0.940226	0.426645
ENSG00000064270	ATP2C2	0.764275	0.698117	0.489024	0.534036		0.908415	1	1
ENSG00000064300	NGFR	2.07255	6.11166	5.27643	5.38876		0	0	0.541351
ENSG00000064309	CDON	3.13587	3.31041	2.26625	2.2047		0.676282	0.004437	0.94067
ENSG00000064313	TAF2	3.5039	3.83505	3.77308	3.69036		0.167717	0.908335	0.916928
ENSG00000064393	HIPK2	2.9994	3.37939	2.67325	3.41735		0.00831379	4.51592e-05	5.49253e-05
ENSG00000064419	TNPO3	5.42709	4.91424	4.46621	4.7661		3.58134e-08	0.00362774	0.118301
ENSG00000064490	RFXANK	5.60866	5.85456	5.28097	5.53325		0.524123	0.183281	0.679051
ENSG00000064545	TMEM161A	4.21441	4.11684	3.87204	2.8985		0.852792	0.650366	0.0365661
ENSG00000064547	LPAR2	4.49191	4.70775	6.15006	6.31462		0.452428	1.70662e-10	0.65535
ENSG00000064601	CTSA	4.22601	4.21874	4.00726	3.80276		0.988908	0.708368	0.7621
ENSG00000064607	SUGP2	4.75953	4.95628	5.24404	5.36328		0.4006	0.375052	0.804164
ENSG00000064651	SLC12A2	2.62567	4.6094	3.29645	2.83368		0	1.81067e-12	0.135941
ENSG00000064652	SNX24	3.35158	3.06086	3.75607	3.88271		0.63069	0.172914	0.862348
ENSG00000064655	EYA2	1.11509	5.76577	5.77138	5.26699		1.3411e-14	0.99025	0.035759
ENSG00000064666	CNN2	7.52291	5.91661	4.85818	5.27635		0	6.19487e-08	0.108358
ENSG00000064687	ABCA7	2.18534	2.9391	3.74861	3.48705		0.119459	0.0655437	0.665092
ENSG00000064692	SNCAIP	1.82732	1.85495	1.31158	2.23795		0.980675	0.400124	0.210146
ENSG00000064703	DDX20	3.58141	3.79719	3.28425	3.34532		0.472108	0.172186	0.955706
ENSG00000064726	BTBD1	3.94248	3.91958	4.13229	4.35974		0.940867	0.458734	0.452996
ENSG00000064763	FAR2	3.1628	3.20677	1.63554	2.15918		0.937226	0.00862043	0.550677
ENSG00000064932	SBNO2	2.98149	4.38015	4.11833	3.37964		0	0.200915	7.66663e-05
ENSG00000064933	PMS1	4.14751	3.98301	3.72478	3.24376		0.416825	0.48217	0.166749
ENSG00000064961	HMG20B	5.13614	4.95116	4.45027	4.41354		0.383978	0.192375	0.961676
ENSG00000064989	CALCRL	0.481525	0.860635	0.345452	0.616379		0.502501	0.560033	1
ENSG00000064995	TAF11	4.54547	4.57742	4.64831	4.80413		0.909318	0.846839	0.649872
ENSG00000064999	ANKS1A	3.26818	3.55715	4.8388	4.66571		0.0785183	3.49864e-10	0.624454
ENSG00000065000	AP3D1	5.77309	5.42216	5.40858	5.59474		0.00194177	0.986341	0.751742
ENSG00000065029	ZNF76	2.84104	3.31954	2.97484	3.21195		0.133739	0.425863	0.651169
ENSG00000065054	SLC9A3R2	2.87996	1.86384	2.37561	2.83625		0.0123919	0.400636	0.457378
ENSG00000065057	NTHL1	5.16267	4.47497	4.57114	5.53417		0.000379855	0.973589	0.646672
ENSG00000065060	UHRF1BP1	2.78185	2.71545	2.55827	3.24736		0.658302	0.421381	3.10804e-06
ENSG00000065135	GNAI3	5.05419	4.91782	5.12691	5.5839		0.120726	0.111803	0.000232066
ENSG00000065150	IPO5	7.21289	6.88378	6.24742	5.5693		0.000406711	0.00105396	0.00382884
ENSG00000065154	OAT	5.36549	3.99767	3.81587	4.36905		0	0.497489	0.00776642
ENSG00000065183	WDR3	4.79136	4.32999	3.68929	3.72898		0.0175727	0.0260104	0.948531
ENSG00000065243	PKN2	3.40536	3.25292	3.21012	2.80277		0.669881	0.954225	0.398292
ENSG00000065268	WDR18	5.68681	5.42474	4.68097	4.62629		0.0804296	0.000338159	0.907764
ENSG00000065308	TRAM2	2.33341	2.90264	2.48923	2.26859		1.75056e-10	0.00224132	0.216801
ENSG00000065320	NTN1	0.841907	1.17644	0.396783	0.196106		0.310449	3.46894e-07	1
ENSG00000065328	MCM10	4.02282	4.15265	2.91474	1.4438		0.717345	0.0362695	0.0449765
ENSG00000065357	DGKA	2.64118	4.15989	3.74477	3.22861		0.00340942	0.68268	0.643656
ENSG00000065361	ERBB3	4.186	3.50166	2.87073	1.88096		0.0520888	0.594259	0.323599
ENSG00000065413	ANKRD44	0.574081	1.88238	1.2808	2.35072		0.599387	0.834029	0.637135
ENSG00000065427	KARS	6.66431	6.09018	5.68215	5.694		4.94577e-11	0.575675	0.991661
ENSG00000065457	ADAT1	4.14716	4.46651	4.30751	4.89261		0.445368	0.840846	0.339087
ENSG00000065485	PDIA5	3.43855	5.03977	4.96402	3.73435		0	0.872397	4.19018e-05
ENSG00000065491	TBC1D22B	2.93572	2.46457	2.09202	2.35741		0.000142482	0.0502327	0.218911
ENSG00000065518	NDUFB4	7.29548	7.66859	7.56097	7.00667		7.4368e-06	0.561573	0.000124227
ENSG00000065526	SPEN	3.3516	3.78373	3.79793	3.57566		0.0348322	0.985586	0.799305
ENSG00000065534	MYLK	2.7319	3.05196	1.10329	1.14026		0.255566	3.65517e-05	0.970741
ENSG00000065548	ZC3H15	5.89492	5.88385	5.64356	5.68601		0.955888	0.428647	0.931062
ENSG00000065559	MAP2K4	3.40509	3.58304	3.62986	3.42368		0.337421	0.917386	0.546502
ENSG00000065600	TMEM206	2.89878	3.05762	3.5143	3.64112		0.784272	0.32826	0.847481
ENSG00000065609	SNAP91	0.421076	1.35272	3.12174	4.41797		0.123724	1.4343e-05	1.64003e-05
ENSG00000065613	SLK	3.07437	4.41976	4.92673	5.33312		0	2.64881e-06	0.0770767
ENSG00000065615	CYB5R4	2.45392	2.96179	3.25385	3.14608		0.00112259	0.148699	0.704042
ENSG00000065621	GSTO2	4.21488	3.68307	1.82219	1.63777		0.154436	0.000701931	0.879379
ENSG00000065665	SEC61A2	3.36065	3.31585	3.62767	3.53762		0.959655	0.619041	0.921765
ENSG00000065675	PRKCQ	2.88795	2.81575	0.936923	0.620251		0.759848	2.01262e-13	0.359326
ENSG00000065717	TLE2	2.58742	0.305828	0	0.0182438		0.0372234	1	1
ENSG00000065802	ASB1	3.21124	3.3005	3.57267	3.34594		0.849051	0.501565	0.595955
ENSG00000065809	FAM107B	3.37601	3.59975	4.49334	4.90987		0.51014	0.57813	0.836723
ENSG00000065833	ME1	2.94197	3.36751	1.83817	2.09602		0.101647	2.2359e-06	0.623962
ENSG00000065882	TBC1D1	5.5565	6.59834	5.51676	5.47128		1.02659e-12	1.49716e-06	0.934679
ENSG00000065883	CDK13	3.57181	3.50653	3.68463	3.63658		0.769258	0.58628	0.925906
ENSG00000065911	MTHFD2	6.81684	6.73746	6.49476	6.9389		0.693495	0.66792	0.50708
ENSG00000065923	SLC9A7	2.02966	1.57327	1.05901	1.21313		0.351459	0.129647	0.781697
ENSG00000065970	FOXJ2	2.32777	1.71651	1.88915	2.03665		0.0956778	0.866766	0.892308
ENSG00000065978	YBX1	9.44212	9.3613	8.68185	8.69783		0.285619	2.96507e-10	0.953262
ENSG00000065989	PDE4A	1.32738	0.917057	1.33708	1.10953		0.246466	0.557941	0.79545
ENSG00000066027	PPP2R5A	3.78943	3.1023	1.64916	0.921112		2.26117e-07	9.4445e-14	0.000774057
ENSG00000066032	CTNNA2	2.26028	2.41707	4.11859	5.32138		0.835525	0.000136415	0.000206898
ENSG00000066044	ELAVL1	6.06071	6.4472	5.6102	5.28634		0.00109294	9.19545e-06	0.238108
ENSG00000066056	TIE1	1.94182	3.32446	3.29645	1.64589		0.0493665	0.972834	0.000610377
ENSG00000066084	DIP2B	3.4853	3.3276	3.2818	3.53679		0.334658	0.879006	0.200915
ENSG00000066117	SMARCD1	5.80362	5.59029	5.74648	5.83454		0.180598	0.60226	0.820506
ENSG00000066135	KDM4A	5.39813	4.52561	4.85149	5.15245		1.06639e-13	0.125676	0.206835
ENSG00000066136	NFYC	4.62666	4.77291	4.62661	4.71083		0.596744	0.709887	0.876679
ENSG00000066248	NGEF	1.42216	0.321407	1.09037	2.14917		0.447141	0.787612	0.825949
ENSG00000066279	ASPM	3.86118	4.06735	3.41563	1.66782		0.0140135	1.88103e-06	0
ENSG00000066322	ELOVL1	3.88715	3.61697	3.59195	3.37579		0.365452	0.966296	0.61237
ENSG00000066379	ZNRD1	4.47245	3.9306	3.81413	3.54072		0.111017	0.86845	0.653853
ENSG00000066382	MPPED2	1.89678	1.13024	1.70167	1.80463		0.162157	0.456197	0.931387
ENSG00000066422	ZBTB11	2.35117	2.46676	2.81383	2.44807		0.585472	0.0377103	0.0363687
ENSG00000066427	ATXN3	3.91225	3.43659	3.32173	3.63387		0.360865	0.89703	0.627118
ENSG00000066455	GOLGA5	3.63373	3.78344	3.74743	4.07705		0.393279	0.916318	0.0884001
ENSG00000066468	FGFR2	4.35764	4.41038	2.57527	1.51056		0.85375	4.52001e-14	0.00340025
ENSG00000066557	LRRC40	4.15022	4.34859	4.29329	4.66255		0.0514466	0.809675	0.0125275
ENSG00000066583	ISOC1	3.99922	3.74718	2.35659	2.30284		0.34133	0.0493471	0.96979
ENSG00000066629	EML1	2.9442	3.66326	4.32423	4.78652		0.0356662	0.107453	0.263342
ENSG00000066651	TRMT11	3.57546	3.09793	3.22402	3.021		0.345768	0.975898	0.963699
ENSG00000066654	THUMPD1	4.82125	4.52628	4.28	4.09149		0.265074	0.616501	0.75905
ENSG00000066697	MSANTD3	4.07942	4.51649	3.77973	4.56621		0.0586715	0.0730923	0.0889477
ENSG00000066735	KIF26A	3.77342	2.61609	1.85429	1.60465		0	8.69081e-08	0.207275
ENSG00000066739	ATG2B	2.06389	2.56488	2.92552	2.89886		0.0801236	0.603702	0.981432
ENSG00000066777	ARFGEF1	4.68445	4.19381	4.39334	4.54021		0.00310076	0.678225	0.801251
ENSG00000066827	ZFAT	1.72612	2.0704	1.81939	1.87016		0.482837	0.674634	0.945058
ENSG00000066855	MTFR1	3.99177	3.96736	4.23965	4.15265		0.974972	0.695407	0.931062
ENSG00000066923	STAG3	1.86395	2.13112	2.05559	1.97238		0.709705	0.947459	0.941348
ENSG00000066926	FECH	3.72916	3.34803	2.86507	3.09479		0.391195	0.477175	0.795373
ENSG00000066933	MYO9A	2.70687	2.86924	3.67291	4.24194		0.791074	0.0712509	0.244952
ENSG00000067048	DDX3Y	5.09415	4.42604	4.60759	3.97898		0.000620451	0.728736	0.142232
ENSG00000067057	PFKP	5.1659	5.00824	3.91159	2.95659		0.299728	3.27983e-12	0.000114436
ENSG00000067064	IDI1	6.04427	6.92649	6.84356	6.53755		0	0.774041	0.168989
ENSG00000067082	KLF6	2.77037	3.71606	3.94417	4.69507		9.73158e-05	0.576196	0.00899877
ENSG00000067113	PPAP2A	3.88673	2.42691	2.5857	3.28911		0.00032906	0.934679	0.652467
ENSG00000067141	NEO1	4.36349	5.48997	6.41003	6.15081		1.13496e-08	0.000341884	0.515113
ENSG00000067167	TRAM1	5.25391	5.09465	4.17221	3.75396		0.380161	0.00268763	0.376841
ENSG00000067177	PHKA1	1.81839	2.65496	1.51068	1.06669		1.65763e-06	1.5147e-10	0.0247685
ENSG00000067182	TNFRSF1A	4.02147	3.41132	2.06806	2.55993		1.36103e-05	4.26457e-07	0.259175
ENSG00000067191	CACNB1	1.6211	1.88212	2.96414	4.33978		0.695721	0.00269465	2.08552e-11
ENSG00000067208	EVI5	2.55802	2.87161	2.87803	2.36918		0.526914	0.994198	0.357439
ENSG00000067221	STOML1	1.21579	1.39961	1.77502	2.98176		0.814728	0.523174	0.00387348
ENSG00000067225	PKM	8.93839	10.2561	9.31871	8.29412		0	2.68506e-07	2.81377e-07
ENSG00000067248	DHX29	4.02738	4.00605	3.43298	3.39527		0.90043	0.000652697	0.91825
ENSG00000067334	DNTTIP2	5.42455	5.4897	4.70999	4.67117		0.809114	0.000239132	0.937266
ENSG00000067365	METTL22	3.8001	3.3616	3.54619	3.60662		0.280785	0.748791	0.933644
ENSG00000067369	TP53BP1	4.33513	5.35441	4.91466	5.34025		1.81473e-08	0.158569	0.21444
ENSG00000067445	TRO	4.31095	4.41566	5.46926	6.04915		0.760612	0.00603675	0.208476
ENSG00000067533	RRP15	3.63594	3.32571	2.56496	2.39031		0.625025	0.422203	0.903206
ENSG00000067560	RHOA	7.41332	7.33602	7.19583	7.05251		0.390149	0.338737	0.410234
ENSG00000067596	DHX8	4.13134	4.28351	4.45326	4.56546		0.671223	0.724312	0.853726
ENSG00000067601	PMS2P4	1.27408	2.31624	2.01947	2.37709		0.242203	0.833547	0.801892
ENSG00000067606	PRKCZ	4.19167	3.91309	5.91983	5.80543		0.542294	5.87723e-09	0.872259
ENSG00000067646	ZFY	1.65707	2.03156	2.12243	2.44269		0.522097	0.984101	0.938473
ENSG00000067704	IARS2	4.75938	4.25198	4.23074	4.08824		2.20322e-11	0.933866	0.443672
ENSG00000067715	SYT1	3.94164	3.69706	5.22583	6.18482		0.384419	7.26726e-09	0.00025871
ENSG00000067798	NAV3	0.95328	0.611453	0.539218	1.65565		0.809376	1	0.202749
ENSG00000067829	IDH3G	4.61979	4.83085	5.02126	4.95732		0.493464	0.700718	0.926038
ENSG00000067836	ROGDI	3.53653	3.0508	4.34505	5.34053		0.0975658	2.93428e-06	6.80171e-05
ENSG00000067840	PDZD4	5.88677	2.45091	2.98053	3.9749		0	0.157973	0.00258706
ENSG00000067842	ATP2B3	0.0898536	3.08644	4.73682	4.21317		1.3411e-14	0	0.00818416
ENSG00000067900	ROCK1	4.30642	4.3476	4.21173	4.06243		0.809376	0.576196	0.601276
ENSG00000067955	CBFB	3.54331	4.44508	5.07313	5.77459		0.000981241	0.0658855	0.0292739
ENSG00000067992	PDK3	3.3187	3.01457	2.90203	2.2333		0.246994	0.837896	0.100852
ENSG00000068001	HYAL2	4.46298	4.39512	4.28919	4.39435		0.815302	0.760612	0.806657
ENSG00000068024	HDAC4	2.96182	3.41132	3.48948	3.05066		0.64456	0.948573	0.51537
ENSG00000068028	RASSF1	2.42529	2.59574	2.98707	3.62172		0.640283	0.166172	0.00405321
ENSG00000068078	FGFR3	1.72617	3.02151	3.33106	1.33305		9.10037e-08	0.383184	6.58896e-08
ENSG00000068097	HEATR6	2.89583	3.14116	2.99377	3.28498		0.279101	0.708204	0.357402
ENSG00000068120	COASY	5.24207	5.02892	4.74814	4.50057		0.430743	0.52153	0.635438
ENSG00000068137	PLEKHH3	1.82305	1.86643	2.51675	3.08886		0.964261	0.342172	0.355444
ENSG00000068305	MEF2A	2.73583	2.71456	3.71959	3.67382		0.975675	0.000404841	0.943994
ENSG00000068308	OTUD5	4.15202	4.5003	4.57916	4.70374		0.144509	0.831131	0.693333
ENSG00000068323	TFE3	4.37335	3.34281	3.35574	3.88745		3.30249e-10	0.981657	0.0361045
ENSG00000068354	TBC1D25	1.66919	2.44488	2.90611	3.59862		0.0166077	0.159027	0.0160389
ENSG00000068366	ACSL4	4.76777	4.60423	4.91836	5.48125		0.490983	0.341384	0.0728859
ENSG00000068383	INPP5A	3.49838	3.27561	4.01161	3.91592		0.356751	0.00105396	0.838658
ENSG00000068394	GPKOW	3.36571	3.58341	3.73339	3.87421		0.20157	0.54569	0.588757
ENSG00000068400	GRIPAP1	4.12559	4.09894	4.5028	4.85071		0.926296	0.0642657	0.13818
ENSG00000068438	FTSJ1	4.44584	5.11127	4.86656	5.05786		0.00117711	0.478525	0.634773
ENSG00000068489	PRR11	4.45068	5.10123	4.01267	2.68274		0.0513704	0.00132081	0.575146
ENSG00000068615	REEP1	0.790131	1.00257	3.81256	6.06438		0.795042	0	0
ENSG00000068650	ATP11A	3.50005	4.36717	4.04306	4.12182		0.000312081	0.769009	0.954094
ENSG00000068654	POLR1A	4.08433	3.93845	3.45017	3.32373		0.686347	0.0512194	0.762531
ENSG00000068697	LAPTM4A	6.50835	7.09457	6.15328	6.13997		0	1.62376e-11	0.970397
ENSG00000068724	TTC7A	2.37722	2.09592	1.27495	1.14546		0.939611	0.738598	0.976285
ENSG00000068745	IP6K2	5.36971	5.99622	6.49373	6.57191		3.85105e-05	0.016301	0.836723
ENSG00000068781	STON1-GTF2A1L	0.693223	0.871366	0.820401	0.191282		0.67887	0.937621	1
ENSG00000068784	SRBD1	3.64719	3.44847	3.02632	2.80762		0.212196	0.0658399	0.592006
ENSG00000068793	CYFIP1	4.58562	4.72844	5.4818	5.17405		0.689906	0.0333224	0.57705
ENSG00000068796	KIF2A	5.50477	5.06174	4.86108	5.39116		0.0090095	0.531328	0.04718
ENSG00000068831	RASGRP2	4.06686	1.33113	0.717573	1.29999		0.000183667	0.700638	0.723828
ENSG00000068878	PSME4	4.85984	4.87612	4.5129	4.27868		0.937365	0.0394997	0.401488
ENSG00000068885	IFT80	3.31064	3.79789	3.41064	3.29102		0.57255	0.89242	0.976434
ENSG00000068903	SIRT2	1.87452	2.87332	4.47742	5.23225		0.00146853	2.55474e-11	0.000843822
ENSG00000068912	ERLEC1	3.44437	3.38105	3.14378	3.43646		0.832862	0.492692	0.414701
ENSG00000068971	PPP2R5B	1.21808	2.95584	4.73544	5.53826		4.166e-05	1.14189e-10	0.0174974
ENSG00000068976	PYGM	1.45145	0.488883	2.026	1.78798		0.0031388	9.52195e-06	0.443008
ENSG00000069011	PITX1	0	0.736188	0.416761	0.226788		0.0173145	0.887963	1
ENSG00000069020	MAST4	1.68704	2.50632	1.45138	1.68946		0.562851	0.231673	0.835507
ENSG00000069188	SDK2	1.97281	2.99247	2.42986	2.05806		0.581084	0.304449	0.733326
ENSG00000069206	ADAM7	0.0328702	1.15539	2.04347	1.82262		0.0518145	0.000529957	0.362435
ENSG00000069248	NUP133	4.77964	4.5562	4.16876	4.13122		0.106826	0.00665233	0.891808
ENSG00000069275	NUCKS1	7.01976	6.56839	5.92713	5.27968		6.02123e-06	7.57621e-11	8.20051e-09
ENSG00000069329	VPS35	4.68191	4.50752	4.94623	5.29045		0.503154	0.307851	0.499864
ENSG00000069345	DNAJA2	5.64342	5.32739	5.5791	5.51116		0.00511858	0.151507	0.815006
ENSG00000069399	BCL3	1.21426	0.850389	1.22846	1.26081		0.652509	0.717428	0.984776
ENSG00000069424	KCNAB2	1.79882	2.30189	2.446	2.82549		0.395469	0.870222	0.535847
ENSG00000069431	ABCC9	0.0239091	0.223911	2.80548	2.14075		1	1.4521e-07	0.00936942
ENSG00000069482	GAL	6.4184	3.96432	3.11338	4.7975		0	0.00195909	8.15091e-12
ENSG00000069493	CLEC2D	1.14091	1.40137	1.27721	0.974275		0.788322	0.922641	0.773161
ENSG00000069509	FUNDC1	3.42806	3.64715	3.61944	3.64209		0.483438	0.957595	0.964764
ENSG00000069667	RORA	2.07051	1.48	1.66782	1.80924		0.445833	0.841622	0.897815
ENSG00000069696	DRD4	0.372333	0.23216	1.21297	1.05179		1	0.00662126	0.760939
ENSG00000069702	TGFBR3	1.17149	1.64732	0.33644	0.131945		0.417593	0.143899	1
ENSG00000069712	KIAA1107	0.800297	0.605938	0.968698	2.25203		0.355951	0.125021	2.26083e-06
ENSG00000069812	HES2	0.350562	1.12255	3.65355	4.35107		0.49328	1.3802e-05	0.114718
ENSG00000069849	ATP1B3	6.60121	6.33632	6.1476	6.19248		0.0594049	0.448881	0.906996
ENSG00000069869	NEDD4	1.93529	2.10737	0.76036	1.4129		0.79958	0.000695847	0.199504
ENSG00000069943	PIGB	1.64242	1.89993	1.53102	1.75964		0.675284	0.806678	0.900604
ENSG00000069956	MAPK6	5.71851	5.25023	5.3213	5.86494		0.00166743	0.869692	0.0348169
ENSG00000069966	GNB5	4.15157	3.96517	3.16301	3.97352		0.668918	0.0730492	0.086808
ENSG00000069974	RAB27A	2.16374	2.68655	1.48115	1.22842		0.219972	0.0749954	0.828583
ENSG00000069998	CECR5	4.75009	4.18454	3.98161	3.78857		0.000705729	0.53289	0.608224
ENSG00000070010	UFD1L	5.04222	5.11671	4.21204	4.37159		0.850897	0.0274952	0.828089
ENSG00000070018	LRP6	4.25478	3.71796	3.23727	3.01625		0.0153962	0.191938	0.680015
ENSG00000070019	GUCY2C	1.13333	1.0051	0.0608755	0.0862911		0.71722	0.162539	1
ENSG00000070047	PHRF1	3.63705	3.82158	3.51339	3.55665		0.252625	0.103098	0.899041
ENSG00000070061	IKBKAP	3.82816	4.40475	4.83823	4.44416		7.2271e-08	0.00221313	0.0155727
ENSG00000070081	NUCB2	4.49401	4.29938	2.73225	2.8549		0.656855	0.00141245	0.908335
ENSG00000070087	PFN2	6.63737	6.98419	7.15088	7.39533		0.000344991	0.491622	0.37938
ENSG00000070159	PTPN3	1.08305	1.76893	1.20395	0.894651		0.0101497	0.139612	0.510655
ENSG00000070214	SLC44A1	4.29306	3.49348	2.62066	2.06912		9.98002e-11	4.80337e-05	0.0364738
ENSG00000070269	C14orf101	2.50639	2.81205	2.98221	3.01047		0.553368	0.87513	0.981506
ENSG00000070366	SMG6	3.08072	3.43836	3.41129	3.85056		0.131623	0.98985	0.803125
ENSG00000070367	EXOC5	4.87683	5.69885	5.86612	6.05155		3.104e-08	0.638648	0.633856
ENSG00000070371	CLTCL1	1.51336	1.18718	1.14759	1.395		0.229903	0.942876	0.626637
ENSG00000070404	FSTL3	1.48089	1.29318	1.67663	2.62802		0.829946	0.625606	0.0886507
ENSG00000070413	DGCR2	4.2211	3.93728	3.9578	4.55914		0.00356873	0.943986	2.75664e-05
ENSG00000070423	RNF126	4.65811	4.72503	4.22946	4.26502		0.869439	0.145353	0.959341
ENSG00000070444	MNT	1.88483	1.61749	2.05217	2.79268		0.512727	0.208818	8.41157e-05
ENSG00000070476	ZXDC	3.10126	3.55503	3.6751	3.59586		0.0183077	0.71956	0.838222
ENSG00000070495	JMJD6	3.11339	3.8908	4.05604	4.03252		0.000143775	0.59588	0.960976
ENSG00000070501	POLB	5.16987	5.06622	5.30153	5.59363		0.775097	0.505704	0.431808
ENSG00000070540	WIPI1	3.27688	5.1301	5.79449	6.54651		1.0698e-12	0.0175345	0.0108006
ENSG00000070601	FRMPD1	0.153276	2.07061	2.64555	3.54644		8.97107e-05	0.0731615	0.00586163
ENSG00000070610	GBA2	4.70384	5.09172	5.8084	6.0321		0.54486	0.0321891	0.657457
ENSG00000070614	NDST1	4.18276	5.22097	5.42067	5.4621		3.97127e-13	0.661526	0.952031
ENSG00000070669	ASNS	6.26103	5.96962	5.06868	7.17883		0.000900318	4.52103e-10	0
ENSG00000070718	AP3M2	2.64469	2.43383	2.64739	2.58982		0.706835	0.769836	0.949463
ENSG00000070748	CHAT	0.0179107	1.18926	2.26069	2.2403		0.35518	0.000711608	0.978473
ENSG00000070756	PABPC1	9.90338	9.74498	9.24209	8.26029		0.223491	0.0887224	0.000627407
ENSG00000070759	TESK2	2.06498	2.01845	1.76474	0.761618		0.957693	0.870607	0.188229
ENSG00000070761	C16orf80	4.58739	4.81637	4.60072	4.75709		0.214253	0.453802	0.647505
ENSG00000070770	CSNK2A2	5.42782	5.16308	5.11317	4.92327		0.0159603	0.87513	0.458188
ENSG00000070778	PTPN21	1.8719	2.41592	3.35162	3.86605		0.21025	0.0201616	0.191467
ENSG00000070785	EIF2B3	4.35158	5.21989	5.15985	4.85536		6.67358e-08	0.862725	0.187924
ENSG00000070808	CAMK2A	0.0313135	0.187755	1.13852	0.632804		1	0.0298474	0.303563
ENSG00000070814	TCOF1	5.92198	5.32234	4.29422	4.03268		6.84558e-10	1.74141e-08	0.395473
ENSG00000070831	CDC42	6.29563	6.20947	6.36171	7.08123		0.568346	0.466659	3.16695e-06
ENSG00000070882	OSBPL3	2.46444	3.6104	3.68191	2.93418		8.45111e-09	0.934913	0.194125
ENSG00000070886	EPHA8	1.38053	0.619158	0.223802	0.462011		0.0252355	1	1
ENSG00000070950	RAD18	3.51401	3.4712	2.58936	2.10357		0.947185	0.123265	0.552456
ENSG00000070961	ATP2B1	3.96258	3.71028	4.01369	4.46471		0.353574	0.404519	0.199938
ENSG00000071051	NCK2	4.31176	4.3699	4.47838	4.60162		0.863711	0.840958	0.827928
ENSG00000071054	MAP4K4	6.05306	6.7474	7.54868	7.94168		7.10567e-12	8.74574e-06	0.0849374
ENSG00000071073	MGAT4A	1.10048	1.2423	1.34458	2.92413		0.830942	0.908579	0.00164404
ENSG00000071082	RPL31	10.6234	10.5068	10.109	9.60794		0.403188	0.0398632	0.0196256
ENSG00000071127	WDR1	6.59208	5.89948	4.97022	5.75202		0	2.72894e-11	6.26764e-07
ENSG00000071189	SNX13	3.15415	3.55997	2.99815	2.78403		0.200369	0.0283127	0.579111
ENSG00000071205	ARHGAP10	1.69505	4.04106	4.13496	2.72684		0	0.741043	1.60703e-13
ENSG00000071242	RPS6KA2	2.83706	3.05028	4.0524	5.25867		0.368956	4.98944e-08	1.34918e-07
ENSG00000071243	ING3	3.09752	3.12755	3.0696	3.01831		0.958016	0.932244	0.942443
ENSG00000071246	VASH1	1.41796	1.51966	4.18567	5.30511		0.845961	0	1.32471e-11
ENSG00000071282	LMCD1	3.50692	3.94918	1.50628	0.915183		0.229903	2.91697e-06	0.494038
ENSG00000071462	WBSCR22	5.34702	5.10175	4.2832	4.06327		0.255584	0.0177285	0.730465
ENSG00000071537	SEL1L	3.66124	4.0846	3.98076	4.14548		0.355268	0.905359	0.850232
ENSG00000071539	TRIP13	4.27474	4.11628	2.61944	1.77402		0.633977	0.00972558	0.189847
ENSG00000071553	ATP6AP1	4.4943	4.94776	5.5188	6.01404		7.7118e-06	7.48637e-06	0.000815342
ENSG00000071564	TCF3	6.58185	6.8392	6.56873	6.01643		0.0744021	0.323251	0.0433395
ENSG00000071575	TRIB2	4.18943	5.72629	5.78467	5.44903		0	0.883951	0.231864
ENSG00000071626	DAZAP1	6.6999	6.24517	5.39479	5.43784		0.000679832	8.23306e-06	0.923566
ENSG00000071655	MBD3	4.24768	4.70193	4.86313	4.91516		0.00560023	0.602529	0.907369
ENSG00000071794	HLTF	4.57712	4.18434	4.19148	4.33908		0.0079385	0.988524	0.710213
ENSG00000071859	FAM50A	4.70717	5.01668	5.70422	5.99425		0.0629621	0.000271446	0.188184
ENSG00000071889	FAM3A	2.58853	3.11686	3.45376	3.71707		0.155808	0.511588	0.630769
ENSG00000071894	CPSF1	5.51212	5.48403	5.30247	5.17176		0.942085	0.673966	0.809114
ENSG00000071967	CYBRD1	2.03901	1.17947	0.211355	0.119539		0.14685	0.25707	1
ENSG00000071994	PDCD2	6.01654	5.25125	4.91335	4.91224		1.65218e-06	0.254047	0.998586
ENSG00000072041	SLC6A15	2.60224	5.19177	4.42702	4.68088		0	1.8052e-06	0.255619
ENSG00000072042	RDH11	6.12457	5.92702	5.71821	5.67388		0.175729	0.493813	0.929131
ENSG00000072062	PRKACA	4.24992	4.40931	4.55375	5.12713		0.552746	0.673678	0.0135349
ENSG00000072071	LPHN1	4.85989	3.6424	4.48976	4.04756		2.53526e-09	0.00169607	0.226248
ENSG00000072110	ACTN1	6.77992	6.30656	4.45885	4.13082		6.09105e-08	0	0.30102
ENSG00000072121	ZFYVE26	2.7853	2.60099	2.56629	2.83749		0.500431	0.951361	0.522713
ENSG00000072133	RPS6KA6	2.63434	2.31584	1.45508	2.12522		0.209279	0.000140405	0.00587347
ENSG00000072134	EPN2	3.44942	3.2151	2.89522	3.23881		0.406188	0.407449	0.367212
ENSG00000072135	PTPN18	2.68603	3.35928	4.32813	4.38277		0.0886992	0.00429531	0.928434
ENSG00000072163	LIMS2	1.00904	0.272186	0.320421	0.630752		0.204327	1	1
ENSG00000072182	ASIC4	0.211891	0.346982	1.08942	1.39511		1	0.294483	0.754832
ENSG00000072195	SPEG	3.44108	3.90967	4.71448	4.14761		0.221178	0.048124	0.241186
ENSG00000072201	LNX1	1.42441	0.555278	0.34113	0.421944		0.000250118	1	1
ENSG00000072210	ALDH3A2	4.53619	4.57595	3.71924	3.81068		0.927188	0.0316093	0.911474
ENSG00000072274	TFRC	5.06043	4.06045	3.20036	2.31035		5.66968e-13	0.000240728	0.005185
ENSG00000072310	SREBF1	4.43404	4.87532	5.18846	5.50227		0.0549407	0.60079	0.681891
ENSG00000072364	AFF4	4.03492	4.49246	5.06236	5.31739		0.127701	0.110736	0.622319
ENSG00000072401	UBE2D1	4.60013	4.44265	4.6027	5.16024		0.284948	0.492609	0.00129319
ENSG00000072415	MPP5	2.84247	2.80933	2.23964	1.70028		0.937814	0.192107	0.295225
ENSG00000072422	RHOBTB1	2.04734	1.72477	2.2997	2.70024		0.711907	0.451093	0.542128
ENSG00000072501	SMC1A	5.90916	6.05587	5.35257	4.67228		0.541487	0.0138878	0.0509329
ENSG00000072506	HSD17B10	5.92911	6.03406	5.66643	5.63992		0.513493	0.0274129	0.940977
ENSG00000072518	MARK2	3.99312	4.2123	3.88572	4.56716		0.333042	0.184382	0.00175683
ENSG00000072571	HMMR	5.51293	5.49762	4.25486	2.79044		0.960337	4.52831e-06	0.000135082
ENSG00000072609	CHFR	3.66732	3.87993	4.13186	4.47843		0.634773	0.901083	0.860735
ENSG00000072657	TRHDE	0.907571	0.768587	2.29923	2.19521		0.84477	0.000574901	0.715839
ENSG00000072682	P4HA2	2.07201	3.34206	3.80372	3.3668		1.95966e-05	0.232527	0.289442
ENSG00000072736	NFATC3	3.53687	3.70306	3.5606	3.29144		0.539784	0.760151	0.567147
ENSG00000072756	TRNT1	3.88018	3.69998	3.4347	3.17754		0.492912	0.624402	0.689941
ENSG00000072778	ACADVL	5.86206	6.26465	6.71994	6.17404		0.0989572	0.268054	0.206856
ENSG00000072786	STK10	3.24313	4.10417	4.33216	3.87505		3.13545e-06	0.523216	0.164248
ENSG00000072803	FBXW11	4.81716	4.57864	4.90972	5.60876		0.307152	0.248364	0.0035631
ENSG00000072818	ACAP1	3.27801	1.16192	0.267793	1.05511		4.04332e-11	0.317344	0.60311
ENSG00000072832	CRMP1	5.95464	7.19193	8.15721	8.67034		0	0	8.77526e-05
ENSG00000072840	EVC	1.33199	1.81204	1.27514	1.19209		0.553381	0.92752	0.99023
ENSG00000072849	DERL2	4.44772	4.45796	3.86485	4.08667		0.988524	0.296906	0.797324
ENSG00000072864	NDE1	3.66123	3.50473	2.99262	2.02775		0.758665	0.324741	0.0789121
ENSG00000072952	MRVI1	1.11591	1.46896	1.30891	1.46028		0.337857	0.667268	0.797825
ENSG00000072954	TMEM38A	1.76372	1.53542	1.45363	1.5528		0.715264	0.912825	0.879946
ENSG00000072958	AP1M1	3.24858	3.25834	3.93776	4.98154		0.984776	0.00254984	4.07444e-05
ENSG00000073008	PVR	2.58649	2.48098	2.4962	2.57516		0.816547	0.985865	0.910888
ENSG00000073009	IKBKG	2.43548	2.63002	2.64147	2.82717		0.686023	0.98901	0.788411
ENSG00000073050	XRCC1	4.03654	4.44033	4.28465	3.92292		0.115333	0.842219	0.650765
ENSG00000073060	SCARB1	4.68297	5.39442	4.78124	3.46506		0.000559719	0.0378678	0.000133507
ENSG00000073111	MCM2	5.54382	5.53758	4.25273	3.37584		0.972302	0	2.54608e-06
ENSG00000073150	PANX2	1.50879	0.705146	0.382194	0.845874		4.02103e-05	1	0.0744021
ENSG00000073169	RP3-402G11.5	2.59436	2.79362	3.13055	2.97286		0.619683	0.361611	0.733046
ENSG00000073331	ALPK1	0.252658	1.32344	0.520212	0.544515		0.411831	0.834239	1
ENSG00000073350	LLGL2	4.19493	3.70895	2.24419	1.23182		0.155206	0.00934463	0.280633
ENSG00000073417	PDE8A	1.33435	1.63471	2.56702	1.4359		0.531565	0.0103641	0.024149
ENSG00000073464	CLCN4	1.60153	2.20419	3.70748	4.29915		0.000577207	0	2.42804e-05
ENSG00000073536	NLE1	4.17047	3.6928	2.74327	2.43656		0.0489707	0.0066223	0.595664
ENSG00000073578	SDHA	4.68786	4.74609	5.09292	4.58846		0.794395	0.0713053	0.0129579
ENSG00000073584	SMARCE1	6.67371	6.95096	7.10307	7.30292		0.0658752	0.581084	0.474532
ENSG00000073605	GSDMB	1.79027	2.4392	2.80581	1.85536		0.16443	0.738001	0.37893
ENSG00000073614	KDM5A	3.52558	3.56567	3.71161	3.681		0.948465	0.823095	0.973511
ENSG00000073670	ADAM11	0.835184	2.61794	5.13431	6.43586		0.00245757	0	0
ENSG00000073711	PPP2R3A	2.43497	2.31092	1.77691	2.61694		0.677244	0.0512788	0.00190826
ENSG00000073712	FERMT2	5.45624	4.66959	4.32258	4.60136		0	0.023948	0.143352
ENSG00000073792	IGF2BP2	5.2316	4.60714	4.94333	5.03945		0.0144825	0.533795	0.896154
ENSG00000073803	MAP3K13	3.20506	3.5943	4.62819	5.42202		0.463639	0.0053252	0.0364055
ENSG00000073849	ST6GAL1	5.2426	5.20006	5.25159	5.79729		0.945657	0.946628	0.186391
ENSG00000073910	FRY	0.913346	1.70982	2.17922	3.56588		1.10123e-05	0.489503	0.0159292
ENSG00000073921	PICALM	5.29297	5.38804	5.56894	5.79043		0.743847	0.593927	0.521399
ENSG00000073969	NSF	3.43935	3.82134	3.67832	4.14491		0.0316913	0.809376	0.293342
ENSG00000074047	GLI2	4.61699	3.88893	1.98086	1.82624		0.335626	0.103757	0.953211
ENSG00000074054	CLASP1	3.82793	4.31996	4.79184	5.21971		0.000183447	0.0140023	0.0398157
ENSG00000074071	MRPS34	6.64743	6.07559	5.50533	5.40562		1.76735e-06	0.00336453	0.790588
ENSG00000074181	NOTCH3	4.675	3.14536	1.92312	1.3299		0	5.23695e-07	0.0233145
ENSG00000074201	CLNS1A	7.082	6.80062	6.32732	5.90166		0.0321601	0.0133521	0.0727884
ENSG00000074211	PPP2R2C	2.16665	2.8926	2.69512	2.11278		0.00339725	0.633125	0.0690769
ENSG00000074219	TEAD2	5.80052	5.94884	5.88425	5.43468		0.435468	0.838998	0.0375173
ENSG00000074266	EED	3.48385	3.64784	2.89822	2.54425		0.617352	0.227148	0.66101
ENSG00000074276	CDHR2	0.129597	0.137067	0.347158	0.920368		1	1	0.807833
ENSG00000074317	SNCB	2.04444	2.24117	1.65451	1.59978		0.692398	0.21446	0.950425
ENSG00000074319	TSG101	4.60428	4.95939	5.40204	5.71255		0.099754	0.0813356	0.24863
ENSG00000074356	C17orf85	4.31699	4.93549	5.07729	5.18727		0.017097	0.828331	0.888926
ENSG00000074370	ATP2A3	3.35699	5.41718	4.99472	4.68468		0	0.0501569	0.278586
ENSG00000074410	CA12	1.25171	0.293289	0.0184762	0.0291709		0.00614256	1	1
ENSG00000074416	MGLL	0.654382	3.46208	4.04043	2.83951		0.131644	0.882459	0.767279
ENSG00000074582	BCS1L	3.52175	3.89459	4.11021	4.39252		0.532815	0.806127	0.728252
ENSG00000074590	NUAK1	1.99752	2.20638	1.85478	2.62714		0.659482	0.604555	0.0600034
ENSG00000074603	DPP8	3.36033	3.17976	3.41017	3.54372		0.685563	0.946054	0.970671
ENSG00000074621	SLC24A1	2.31574	2.27103	2.03454	1.83485		0.973407	0.918609	0.938313
ENSG00000074657	ZNF532	5.8777	5.39426	5.91147	6.11321		0.016098	0.175233	0.715967
ENSG00000074660	SCARF1	0.871738	0.0629379	0.991485	0.705371		0.0705768	0.0502874	0.455902
ENSG00000074695	LMAN1	4.70099	4.9695	4.14248	3.76591		0.0284918	1.24446e-07	0.107911
ENSG00000074696	PTPLAD1	5.85625	6.34539	6.13066	6.68106		3.93858e-11	0.0908559	4.3149e-06
ENSG00000074755	ZZEF1	2.41934	3.01809	3.34318	3.56349		0.031323	0.483844	0.695347
ENSG00000074800	ENO1	9.66533	9.14053	8.6518	7.68433		0	4.82831e-05	1.3411e-14
ENSG00000074842	C19orf10	5.38879	5.86651	4.82268	4.8397		6.28123e-06	3.83782e-08	0.972907
ENSG00000074855	ANO8	1.96165	2.53588	3.71597	3.82919		0.00332006	4.65148e-10	0.740674
ENSG00000074935	TUBE1	2.82976	1.97753	1.89866	2.14862		0.00647888	0.910888	0.630775
ENSG00000074964	ARHGEF10L	3.07519	3.03631	3.78109	4.40791		0.926457	0.00263023	0.0123848
ENSG00000075043	KCNQ2	4.31068	5.66101	6.64945	6.07517		0	6.80021e-15	0.000254397
ENSG00000075089	ACTR6	3.99415	3.92521	3.8498	3.80139		0.89046	0.91392	0.949458
ENSG00000075131	TIPIN	4.358	4.08147	3.05254	2.58672		0.313579	0.00496013	0.409839
ENSG00000075142	SRI	6.10049	6.35565	5.96965	6.22375		0.169026	0.129952	0.440617
ENSG00000075151	EIF4G3	5.01747	5.19215	5.1205	5.43499		0.338286	0.873627	0.370734
ENSG00000075188	NUP37	4.77234	4.20396	3.36341	2.26331		3.53183e-05	0.000131095	0.000651153
ENSG00000075213	SEMA3A	4.86716	2.50556	3.06382	3.36854		0	0.613972	0.831341
ENSG00000075218	GTSE1	3.53609	4.15709	3.19132	1.71001		2.47179e-06	3.19671e-08	1.12481e-12
ENSG00000075223	SEMA3C	0.776399	0.755566	4.05022	6.0697		0.989166	0.000165998	3.69193e-09
ENSG00000075234	TTC38	3.12364	2.73288	2.92994	2.64932		0.14857	0.747841	0.62757
ENSG00000075239	ACAT1	4.3032	4.2295	4.48997	4.80153		0.768276	0.695658	0.630317
ENSG00000075240	GRAMD4	2.3597	3.36044	3.73078	3.57318		0.0803074	0.682253	0.887932
ENSG00000075275	CELSR1	2.10671	2.00549	0.293695	0.147587		0.726257	1.25488e-06	1
ENSG00000075292	ZNF638	5.51046	5.72256	5.71845	5.85887		0.3847	0.995582	0.831131
ENSG00000075303	SLC25A40	2.77467	2.88632	2.05416	2.19286		0.921514	0.250249	0.916712
ENSG00000075336	TIMM21	4.12653	4.22025	3.6843	3.61992		0.792682	0.146265	0.934268
ENSG00000075340	ADD2	6.03222	5.84135	6.36239	6.7739		0.294601	0.136461	0.31758
ENSG00000075388	FGF4	0.760933	0.570333	0	0.109913		0.796353	1	1
ENSG00000075391	RASAL2	3.57055	2.58672	1.92847	2.35347		1.97964e-07	0.0327739	0.233524
ENSG00000075399	VPS9D1	0.982564	1.54924	1.76616	2.73885		0.365352	0.759649	0.0365661
ENSG00000075407	ZNF37A	2.44501	2.84948	2.81023	2.73421		0.46651	0.957396	0.896546
ENSG00000075413	MARK3	4.57743	4.60394	4.8544	4.8927		0.948581	0.574832	0.953288
ENSG00000075415	SLC25A3	8.48202	8.65092	8.66342	8.17601		0.0356578	0.965735	0.00124291
ENSG00000075420	FNDC3B	4.2051	3.79151	2.89509	2.13689		0.304209	0.380856	0.563514
ENSG00000075429	CACNG5	0.819047	3.32808	3.15163	3.75279		0.000105612	0.679042	0.019815
ENSG00000075461	CACNG4	1.55456	3.26417	3.86522	5.61579		0	5.5082e-06	0
ENSG00000075539	FRYL	3.70623	4.98403	5.22688	4.91469		0.00482147	0.769257	0.722403
ENSG00000075568	TMEM131	2.91239	3.31768	4.03409	3.37179		0.00183049	0.745856	0.778134
ENSG00000075618	FSCN1	7.31247	7.75999	8.14419	8.25905		1.18304e-13	0.00252973	0.575212
ENSG00000075624	ACTB	11.4613	11.2636	11.0654	11.7928		0.246245	0.346814	0.337596
ENSG00000075643	MOCOS	1.37419	2.48885	0.461543	0.482874		0	0	1
ENSG00000075651	PLD1	0.728225	1.37024	0.202542	0.266451		0.305622	0.429877	1
ENSG00000075702	WDR62	3.79985	3.46604	2.34258	1.27226		0.0378678	2.98597e-07	3.15838e-05
ENSG00000075711	DLG1	4.9736	4.67595	4.58113	4.24119		0.3227	0.882484	0.607442
ENSG00000075785	RAB7A	5.89226	6.27068	6.11096	6.57776		1.63074e-05	0.26827	0.000725773
ENSG00000075790	BCAP29	2.95556	4.02467	3.76049	4.24586		0.00543414	0.680605	0.387478
ENSG00000075826	SEC31B	0.805465	1.09927	2.37457	1.48533		0.723883	0.299487	0.609684
ENSG00000075856	SART3	5.50543	5.51051	4.91799	4.58486		0.991062	0.290143	0.641197
ENSG00000075914	EXOSC7	5.52001	4.89889	4.25183	3.76569		2.62278e-05	0.0256162	0.246158
ENSG00000075945	KIFAP3	1.39644	2.18363	3.71278	5.10564		0.0111723	0	0
ENSG00000075975	MKRN2	2.97377	3.28374	3.72689	3.61407		0.267068	0.205192	0.846454
ENSG00000076003	MCM6	5.77071	5.31683	4.11199	3.04351		3.04615e-12	0	0
ENSG00000076043	REXO2	5.88661	5.25222	3.98295	3.60828		6.77477e-05	0.0146099	0.6273
ENSG00000076053	RBM7	4.93733	4.6689	4.37576	4.52549		0.375984	0.51454	0.805413
ENSG00000076067	RBMS2	2.6177	1.76235	2.12207	1.67951		0.00896083	0.46441	0.353651
ENSG00000076201	PTPN23	3.71678	3.85855	3.87301	4.05368		0.329081	0.965588	0.415459
ENSG00000076242	MLH1	4.47217	4.41972	4.25089	4.10939		0.898893	0.760612	0.845128
ENSG00000076248	UNG	6.02589	5.02307	4.39901	4.38393		0	0.000388421	0.972439
ENSG00000076258	FMO4	0.907405	1.38501	0.111704	0.22915		0.508893	0.534928	1
ENSG00000076321	KLHL20	2.07061	2.61473	3.02585	3.2649		0.0424137	0.206628	0.556691
ENSG00000076344	RGS11	0.274573	0.13992	1.38265	2.07443		1	0.0351122	0.517769
ENSG00000076351	SLC46A1	1.79867	0.87028	1.83391	2.87662		0.0839466	0.58824	0.688357
ENSG00000076356	PLXNA2	0.437739	4.31798	3.7511	3.07816		0	0.316669	0.250137
ENSG00000076382	SPAG5	4.93974	5.23725	4.61007	2.92123		0.132114	0.193218	0.00129319
ENSG00000076513	ANKRD13A	2.89896	4.24191	5.13072	5.84204		1.35161e-07	0.000571017	0.00763104
ENSG00000076554	TPD52	5.11552	5.66677	5.3125	5.28063		0.161256	0.323191	0.968686
ENSG00000076555	ACACB	2.08098	1.39089	1.4535	0.99583		0.155148	0.952715	0.515568
ENSG00000076604	TRAF4	5.29056	5.49432	5.77168	6.01428		0.397715	0.392751	0.51596
ENSG00000076641	PAG1	0.296627	0.751329	1.4263	1.76646		0.891744	0.0806992	0.449678
ENSG00000076650	GPATCH1	2.34892	2.37429	2.08848	2.23729		0.934735	0.280359	0.723047
ENSG00000076662	ICAM3	2.7865	1.45113	0.955354	1.07613		0.012495	0.577906	0.898194
ENSG00000076685	NT5C2	5.87261	4.88858	5.80331	6.4241		0.132552	0.296564	0.501983
ENSG00000076706	MCAM	3.73593	3.5591	2.47263	2.73153		0.778249	0.14685	0.831454
ENSG00000076716	GPC4	6.3268	6.64799	4.33149	3.66092		0.000408111	0	0.00154827
ENSG00000076770	MBNL3	0.958621	2.35676	0.773653	0.242526		0.000911255	0.642077	1
ENSG00000076826	CAMSAP3	2.77899	2.52224	2.52925	3.2727		0.524411	0.994058	0.0940168
ENSG00000076864	RAP1GAP	2.24878	2.56055	2.70886	1.61141		0.561573	0.870037	0.0903558
ENSG00000076924	XAB2	4.41778	4.45685	3.99713	3.86893		0.893323	0.0517205	0.736318
ENSG00000076928	ARHGEF1	4.2863	4.4324	4.35539	4.03065		0.724696	0.909253	0.572374
ENSG00000076944	STXBP2	4.39074	4.78275	3.80352	2.46656		0.0394997	0.00413818	0.0022515
ENSG00000076984	MAP2K7	3.51971	3.38185	3.39659	3.49937		0.44252	0.973604	0.786104
ENSG00000077009	NMRK2	4.65274	2.7829	2.4752	1.26525		0	0.528876	0.0357602
ENSG00000077044	DGKD	2.4179	4.01005	3.86055	3.31088		3.89252e-12	0.721888	0.072624
ENSG00000077063	CTTNBP2	2.84243	2.60628	1.81971	2.02427		0.651608	0.0794345	0.730465
ENSG00000077080	ACTL6B	1.04278	1.53778	4.48585	5.40257		0.364715	0	6.1523e-05
ENSG00000077097	TOP2B	6.03083	6.26663	6.6426	6.44049		0.0163752	0.0398157	0.406003
ENSG00000077147	TM9SF3	5.70095	5.38135	5.02833	4.87238		0.120661	0.396476	0.781698
ENSG00000077150	NFKB2	2.61774	3.55707	2.80553	1.69079		0.000504796	0.0298907	0.0399231
ENSG00000077152	UBE2T	5.66883	6.14158	5.54147	4.41447		2.04597e-05	0.000189112	4.78194e-09
ENSG00000077157	PPP1R12B	2.05843	2.61602	2.62684	2.86032		0.702027	0.996005	0.901657
ENSG00000077232	DNAJC10	4.95951	4.42064	3.77975	3.89839		0.00293691	0.0056228	0.83526
ENSG00000077235	GTF3C1	5.07486	5.21287	4.83143	4.50883		0.17701	0.274006	0.584441
ENSG00000077238	IL4R	2.70036	4.39223	2.70075	1.43192		0	3.82411e-10	0.0520191
ENSG00000077254	USP33	4.42946	4.21949	4.34182	4.71062		0.343835	0.739126	0.156091
ENSG00000077264	PAK3	1.0693	3.51325	2.55703	3.04002		0	0.000346054	0.147128
ENSG00000077274	CAPN6	1.88776	1.06055	0.0720867	0.0856293		1.95952e-07	0.157495	1
ENSG00000077279	DCX	1.29754	4.1993	5.88091	7.36079		0	1.71146e-08	1
ENSG00000077312	SNRPA	6.12166	6.18323	5.96086	4.73773		0.695038	0.347253	1.8819e-10
ENSG00000077348	EXOSC5	5.23597	4.69636	3.68019	3.63658		0.0327712	0.664478	0.989904
ENSG00000077380	DYNC1I2	5.16351	5.71619	6.82086	7.35983		0.00254465	1.56685e-08	0.0156152
ENSG00000077454	LRCH4	3.68705	4.33934	4.83355	4.52005		0.000547188	0.0348009	0.281085
ENSG00000077458	FAM76B	3.49477	3.63154	3.76812	3.7285		0.870469	0.898281	0.979474
ENSG00000077463	SIRT6	2.85774	2.92302	3.25848	3.64952		0.920422	0.505985	0.441669
ENSG00000077514	POLD3	3.76801	3.92244	2.59715	2.05036		0.593507	0.0468644	0.504452
ENSG00000077549	CAPZB	7.22008	6.63994	6.55538	7.08393		6.80021e-15	0.668776	0.000141208
ENSG00000077585	GPR137B	1.98707	2.62979	3.23324	3.03966		0.0175826	0.112543	0.721726
ENSG00000077616	NAALAD2	1.30807	1.55451	1.41059	0.832905		0.553085	0.794407	0.165976
ENSG00000077684	PHF17	5.66615	3.88923	2.82981	2.62069		0	0.012291	0.788322
ENSG00000077713	SLC25A43	2.06373	1.54231	0.940431	0.663925		0.0136219	0.0076124	0.302
ENSG00000077721	UBE2A	4.64557	4.67643	4.50531	4.70525		0.91825	0.501032	0.483276
ENSG00000077782	FGFR1	6.53349	4.90423	3.2861	3.06291		0	0.0349733	0.871654
ENSG00000077809	GTF2I	6.68101	6.38474	6.48567	6.30137		0.109672	0.840381	0.691485
ENSG00000077942	FBLN1	6.02076	5.8843	6.91109	6.6381		0.353189	6.97104e-09	0.265047
ENSG00000077943	ITGA8	0	1.02691	0.481266	0.175263		8.21225e-11	0.0787469	1
ENSG00000078018	MAP2	1.8441	2.18746	4.72628	6.33962		0.569871	3.43588e-12	5.34842e-10
ENSG00000078043	PIAS2	4.14591	3.69047	2.65561	2.47363		0.0259732	0.000363659	0.742304
ENSG00000078053	AMPH	2.53591	2.86997	2.26228	2.44185		0.23476	0.0349038	0.673313
ENSG00000078061	ARAF	3.81412	3.96519	3.36156	2.98565		0.68303	0.662235	0.811384
ENSG00000078070	MCCC1	3.18379	3.00181	3.01447	2.7328		0.553122	0.98289	0.4165
ENSG00000078114	NEBL	1.66218	0.344271	0.0709488	0.252193		0.0203561	1	1
ENSG00000078124	ACER3	3.44123	3.765	3.16255	3.32178		0.517973	0.329411	0.870057
ENSG00000078140	UBE2K	6.39529	6.09665	5.44449	5.60724		0.140513	0.0200799	0.747539
ENSG00000078142	PIK3C3	4.52049	4.44649	4.48427	4.46833		0.903996	0.965337	0.987585
ENSG00000078177	N4BP2	3.58654	3.11259	2.40599	2.07574		0.0425697	0.106826	0.573547
ENSG00000078237	C12orf5	3.61866	3.54551	3.30911	3.18506		0.854266	0.4779	0.743195
ENSG00000078246	TULP3	3.32629	3.39347	3.46218	3.05853		0.925269	0.965337	0.745483
ENSG00000078269	SYNJ2	1.91967	2.37703	0.924865	0.691564		0.0236652	6.36228e-07	0.522399
ENSG00000078295	ADCY2	5.97082	3.65488	1.97997	3.55268		1.70459e-11	0.022284	0.0374486
ENSG00000078304	PPP2R5C	5.55695	5.58102	5.95527	5.58099		0.958607	0.208818	0.233656
ENSG00000078319	PMS2P1	1.8673	1.8067	1.74518	1.87157		0.927771	0.952007	0.900867
ENSG00000078328	RBFOX1	0.332928	2.71755	4.16606	3.45873		0.218975	0.00125918	0.124321
ENSG00000078369	GNB1	7.33451	7.33559	7.74442	8.41371		0.996128	0.0110245	4.32868e-05
ENSG00000078403	MLLT10	4.33148	3.92377	4.06174	4.34057		0.709108	0.864085	0.932088
ENSG00000078487	ZCWPW1	0.810786	0.916106	1.32872	1.01848		0.901836	0.682459	0.799493
ENSG00000078549	ADCYAP1R1	2.15831	2.84812	1.4797	0.731734		0.0230316	4.79162e-06	0.0411597
ENSG00000078596	ITM2A	4.22318	4.73289	3.14136	1.52616		0.0457042	2.78764e-06	0.00225968
ENSG00000078618	NRD1	6.15386	5.98443	5.64972	5.47699		0.214108	0.300256	0.699848
ENSG00000078668	VDAC3	6.15196	6.04126	6.14085	6.33257		0.560066	0.743554	0.498568
ENSG00000078674	PCM1	5.39793	5.19662	5.23421	5.51545		0.438453	0.9493	0.517876
ENSG00000078687	TNRC6C	3.24274	2.56463	2.4873	3.20981		0.161233	0.87886	0.00390993
ENSG00000078699	CBFA2T2	2.45834	5.74027	4.87445	4.06907		0	0.000105365	0.00555908
ENSG00000078725	DBC1	3.52309	3.80985	2.41013	2.33904		0.0423086	5.77091e-14	0.849704
ENSG00000078747	ITCH	3.59808	3.89623	3.90543	3.94846		0.30086	0.988721	0.946511
ENSG00000078804	TP53INP2	1.62784	4.10289	5.68362	6.25115		0	3.71368e-08	0.13099
ENSG00000078808	SDF4	5.05162	5.31741	5.38173	5.16093		0.0163859	0.811763	0.331406
ENSG00000078900	TP73	1.18018	2.90244	2.88322	2.17564		5.60332e-06	0.97281	0.100624
ENSG00000078902	TOLLIP	2.49525	2.9439	3.42319	3.87494		0.100663	0.0852689	0.0776962
ENSG00000078967	UBE2D4	2.15075	2.35086	2.9099	3.32972		0.739597	0.278024	0.432435
ENSG00000079101	CLUL1	0.225176	0.257236	0.340493	1.3004		1	1	0.399173
ENSG00000079102	RUNX1T1	3.57977	5.08835	6.17155	6.70396		9.00615e-10	0.000343885	0.157044
ENSG00000079134	THOC1	4.85161	4.74431	4.34219	4.14172		0.801716	0.497287	0.821367
ENSG00000079150	FKBP7	1.63743	2.58028	3.99505	3.93747		0.196405	0.00848381	0.946993
ENSG00000079156	OSBPL6	2.31328	1.98843	1.95475	2.98982		0.452047	0.978967	0.231712
ENSG00000079215	SLC1A3	2.94383	1.05402	0.383302	0.568415		4.82021e-06	0.609925	1
ENSG00000079246	XRCC5	7.92337	7.83164	7.10978	6.80374		0.408788	5.73149e-06	0.18041
ENSG00000079257	LXN	2.61686	1.49307	0.650504	0.868161		0.000318481	0.2582	0.822041
ENSG00000079277	MKNK1	3.32161	3.35279	3.82214	4.19754		0.970579	0.451398	0.545041
ENSG00000079308	TNS1	1.91853	2.21423	1.35986	0.833536		0.609989	0.133704	0.311848
ENSG00000079313	REXO1	3.59139	3.58614	3.60479	3.68963		0.992463	0.974727	0.87513
ENSG00000079332	SAR1A	5.35977	5.45781	4.89331	4.99078		0.61934	0.00517642	0.795042
ENSG00000079335	CDC14A	2.2255	1.50409	1.28605	1.38661		0.106562	0.755987	0.894632
ENSG00000079337	RAPGEF3	1.3859	0.308785	0.255347	0.153586		0.0668282	1	1
ENSG00000079387	SENP1	3.30543	3.55267	3.10757	3.06391		0.328656	0.148249	0.942443
ENSG00000079393	DUSP13	0.938629	0.495234	0.0829192	0.445984		0.576315	1	1
ENSG00000079432	CIC	3.21908	3.23226	3.92495	4.93075		0.983938	0.0989729	0.00782321
ENSG00000079435	LIPE	2.57508	3.31335	2.99935	3.33688		0.0335762	0.503708	0.493243
ENSG00000079459	FDFT1	8.27858	8.19912	8.14396	7.98751		0.484659	0.848919	0.536737
ENSG00000079462	PAFAH1B3	5.97539	5.47125	5.42143	7.03481		0.00230386	0.906168	0
ENSG00000079482	OPHN1	1.16011	1.15878	1.64332	2.20836		0.998912	0.438924	0.519511
ENSG00000079616	KIF22	5.69808	5.79234	4.93113	3.77356		0.450201	1.05062e-08	1.51071e-10
ENSG00000079691	LRRC16A	3.86581	3.45188	1.59766	1.13696		0.0151484	6.50273e-05	0.406783
ENSG00000079739	PGM1	4.1738	3.2472	3.11697	1.70863		0	0.648966	1.65894e-11
ENSG00000079785	DDX1	6.03658	6.24646	6.72995	6.6265		0.00445963	0.000240728	0.647612
ENSG00000079805	DNM2	5.13538	5.50152	5.99961	5.55056		0.00812833	0.0299323	0.0940104
ENSG00000079819	EPB41L2	5.45899	4.79354	3.73789	2.76591		0.00111419	0.561573	0.592454
ENSG00000079841	RIMS1	0.479141	0.682445	1.10486	2.17034		1	0.346674	0.00482397
ENSG00000079931	MOXD1	1.08527	0.893684	0.0824232	0.0128888		0.77528	0.0138941	1
ENSG00000079950	STX7	4.11359	4.13777	4.29109	5.33884		0.958057	0.717556	1.59482e-05
ENSG00000079974	RABL2B	2.67002	2.32882	2.23685	2.54471		0.445497	0.910888	0.622319
ENSG00000079999	KEAP1	4.59061	4.58121	4.28625	4.45052		0.974727	0.19803	0.612113
ENSG00000080031	PTPRH	0.266206	0.182232	0.68466	3.05933		1	1	0.00131887
ENSG00000080189	SLC35C2	3.91995	3.99007	3.46187	3.7894		0.884159	0.185084	0.493541
ENSG00000080200	CRYBG3	1.85683	2.55005	4.86269	4.48174		0.000335989	0	0.026051
ENSG00000080224	EPHA6	0.369559	0.0339166	0.11932	1.04076		1	1	0.0801657
ENSG00000080298	RFX3	2.29121	2.87002	3.82823	3.96712		0.0398242	0.000133774	0.714386
ENSG00000080345	RIF1	4.78336	4.50091	3.67439	3.47962		0.0797253	0.00622683	0.720316
ENSG00000080371	RAB21	4.26054	4.37873	4.59166	4.54503		0.758906	0.619487	0.941508
ENSG00000080503	SMARCA2	2.31246	2.92917	1.83405	1.59978		0.26786	0.275548	0.886111
ENSG00000080546	SESN1	3.22173	3.09982	3.44906	3.55575		0.642169	0.195384	0.838156
ENSG00000080561	MID2	0.725349	1.22866	1.27406	1.40158		0.121871	0.954225	0.857342
ENSG00000080603	SRCAP	4.01384	4.35645	4.10197	4.16629		0.0533837	0.511882	0.919588
ENSG00000080608	KIAA0020	5.44997	4.93806	4.01916	3.58244		3.26443e-07	1.94983e-08	0.0631497
ENSG00000080644	CHRNA3	1.24677	5.24079	5.13168	5.9181		0	0.701426	4.46208e-05
ENSG00000080709	KCNN2	2.94342	1.66988	1.46782	1.19381		0.000296457	0.779695	0.753543
ENSG00000080802	CNOT4	3.35617	3.46811	3.63124	3.66191		0.724696	0.626998	0.949209
ENSG00000080815	PSEN1	4.03599	4.07006	4.483	4.9625		0.932947	0.610563	0.544364
ENSG00000080819	CPOX	3.37214	2.69334	2.8085	2.11578		0.0030074	0.87931	0.219676
ENSG00000080822	CLDND1	4.80633	5.16767	5.50598	5.74935		0.206491	0.385637	0.594259
ENSG00000080823	MOK	0.892868	0.977714	1.02274	1.4945		0.993842	0.998682	0.989271
ENSG00000080824	HSP90AA1	9.19719	9.98594	9.40463	8.89863		0	0.0277759	0.0890058
ENSG00000080839	RBL1	2.31527	2.42392	1.34002	1.12795		0.886166	0.123974	0.852706
ENSG00000080845	DLGAP4	4.82005	4.94946	5.61164	6.53373		0.809423	0.0714725	0.00647894
ENSG00000080854	IGSF9B	2.43787	2.88349	3.83404	3.65013		0.0883483	0.000846864	0.651876
ENSG00000080947	CROCCP3	0.935276	1.33771	2.69791	2.6481		0.839254	0.582883	0.986853
ENSG00000080986	NDC80	4.53796	4.87567	3.79274	2.36519		0.0322484	6.32923e-12	0
ENSG00000081014	AP4E1	2.08728	2.46494	2.40481	2.4024		0.00333559	0.854451	0.996461
ENSG00000081019	RSBN1	2.25937	2.62835	3.2431	3.41756		0.0819646	0.000528515	0.519519
ENSG00000081026	MAGI3	1.55603	1.94129	2.30825	2.78447		0.144932	0.194577	0.0521391
ENSG00000081051	AFP	2.36543	0.407419	0	0.0759103		0.00714732	1	1
ENSG00000081059	TCF7	2.47286	2.31812	1.49556	1.67736		0.809701	0.177948	0.868437
ENSG00000081087	OSTM1	3.27111	3.81597	3.68893	4.36422		0.143254	0.84804	0.114625
ENSG00000081154	PCNP	6.07968	5.99501	5.73451	5.75296		0.686357	0.262007	0.965575
ENSG00000081177	EXD2	3.16613	3.40884	3.64965	3.8548		0.360624	0.489527	0.624632
ENSG00000081181	ARG2	4.33626	5.19616	4.89624	5.67304		1.2949e-08	0.267688	0.00237494
ENSG00000081189	MEF2C	0.484531	3.41232	4.92829	3.84903		0.0180813	2.98321e-06	0.00274126
ENSG00000081307	UBA5	4.84189	5.06433	4.57191	4.41654		0.585749	0.190374	0.800338
ENSG00000081320	STK17B	1.84074	1.85177	1.20533	0.676253		0.987585	0.147364	0.27319
ENSG00000081377	CDC14B	3.93163	3.13845	2.16689	1.45535		2.16873e-06	0.00158097	0.0882537
ENSG00000081386	ZNF510	3.01903	2.96651	3.20912	3.48558		0.936345	0.691135	0.640119
ENSG00000081665	ZNF506	2.55258	2.58844	3.39496	3.80252		0.954225	0.02844	0.375337
ENSG00000081692	JMJD4	2.28349	2.8117	2.61325	2.74124		0.0301708	0.723843	0.854923
ENSG00000081721	DUSP12	4.36564	4.28543	4.41393	4.80916		0.840347	0.775505	0.219059
ENSG00000081760	AACS	4.79084	4.83372	5.01042	4.54799		0.918434	0.652143	0.162652
ENSG00000081791	KIAA0141	4.4809	4.39204	4.47449	4.51687		0.803785	0.87415	0.944828
ENSG00000081803	CADPS2	2.98575	1.50201	0.397988	0.50128		6.78157e-11	0.00127473	1
ENSG00000081818	PCDHB4	0.376015	0.462745	0.947612	1.1349		1	0.00829052	0.472659
ENSG00000081842	PCDHA6	2.22907	2.33856	2.41727	3.13393		0.784564	0.903992	0.0727848
ENSG00000081870	HSPB11	4.74066	4.427	3.65348	3.31595		0.348726	0.101816	0.642603
ENSG00000081913	PHLPP1	3.98998	2.97819	2.69518	2.37803		4.06357e-08	0.870154	0.851261
ENSG00000081923	ATP8B1	1.02103	0.64293	0.391254	0.340989		0.772898	1	1
ENSG00000082014	SMARCD3	1.85683	1.18872	1.78591	2.08054		0.341016	0.514753	0.818972
ENSG00000082068	WDR70	4.95145	4.80764	4.80112	4.77386		0.681799	0.992386	0.967878
ENSG00000082146	STRADB	3.7372	3.44723	3.88893	3.80527		0.268029	0.446095	0.929245
ENSG00000082153	BZW1	6.63583	6.27086	6.3707	6.24583		0.0654782	0.821895	0.794694
ENSG00000082196	C1QTNF3	0.690058	0.816561	1.22044	1.64895		0.864233	0.517927	0.537998
ENSG00000082212	ME2	4.90312	4.79632	4.36038	4.272		0.675329	0.120752	0.868231
ENSG00000082213	C5orf22	3.73561	3.89267	3.49076	3.4382		0.716997	0.618821	0.963337
ENSG00000082258	CCNT2	3.86389	3.97492	4.02167	4.2056		0.75082	0.934191	0.672759
ENSG00000082269	FAM135A	3.59902	3.13447	2.56832	2.68227		0.0596958	0.122859	0.856029
ENSG00000082397	EPB41L3	2.98518	4.87409	7.20709	8.18238		0	0	0.00127466
ENSG00000082438	COBLL1	1.77677	1.48585	0.819962	0.689954		0.7985	0.60217	1
ENSG00000082458	DLG3	4.77772	4.7973	4.59814	4.78058		0.968282	0.684392	0.732648
ENSG00000082497	SERTAD4	1.05877	1.19572	0.356006	0.796525		0.842339	0.000346544	1
ENSG00000082512	TRAF5	2.57598	2.44486	2.67773	2.35149		0.784399	0.613329	0.460644
ENSG00000082515	MRPL22	5.35349	5.15719	4.91585	4.50185		0.611187	0.641592	0.410238
ENSG00000082516	GEMIN5	3.9771	3.48572	2.82099	2.82125		2.89017e-08	3.63934e-07	0.999346
ENSG00000082641	NFE2L1	6.39616	5.72506	5.42538	6.25647		0.00210599	0.83926	0.464263
ENSG00000082684	SEMA5B	3.20823	6.02574	5.46266	4.06734		0	0.0359071	1.19707e-06
ENSG00000082701	GSK3B	4.6103	4.73792	5.38822	5.99936		0.758222	0.0125148	0.0259117
ENSG00000082781	ITGB5	6.89205	5.15123	4.30189	3.39374		0	0.0339775	0.0764878
ENSG00000082805	ERC1	3.73759	4.12663	3.72319	4.16905		0.380892	0.715967	0.685887
ENSG00000082898	XPO1	6.99452	6.37129	5.69376	5.18205		4.74821e-07	0.043487	0.17986
ENSG00000082996	RNF13	4.05075	3.81792	3.67066	3.66301		0.809477	0.959971	0.998292
ENSG00000083067	TRPM3	1.53496	1.24573	0.45814	0.340452		0.809114	0.298986	1
ENSG00000083093	PALB2	3.33205	2.97332	2.35466	2.39367		0.142673	0.0719044	0.957051
ENSG00000083097	DOPEY1	2.08214	2.10187	3.14526	3.41543		0.964257	1.97391e-06	0.369813
ENSG00000083099	LYRM2	3.34006	3.21814	3.64282	3.86639		0.844676	0.451044	0.760572
ENSG00000083123	BCKDHB	3.2082	2.6674	2.3531	2.07199		0.126208	0.481261	0.563934
ENSG00000083168	KAT6A	2.726	3.65978	4.43408	4.26481		0.000534198	0.00807311	0.769477
ENSG00000083223	ZCCHC6	2.9072	3.13774	3.33063	3.31673		0.545852	0.787199	0.988989
ENSG00000083290	ULK2	1.35597	1.74207	2.84715	4.07122		0.563514	0.00269677	0.000217478
ENSG00000083307	GRHL2	3.43923	0.863854	0.140256	0.144412		6.99788e-05	0.000295204	1
ENSG00000083312	TNPO1	6.38766	6.43958	6.52641	6.81575		0.85388	0.844793	0.459985
ENSG00000083444	PLOD1	4.75969	5.78799	6.36196	5.59077		4.68238e-08	0.0277769	0.00658039
ENSG00000083454	P2RX5	2.17153	0.946136	0.908973	1.27713		0.0388765	0.984835	0.829371
ENSG00000083457	ITGAE	4.00269	3.84841	3.19853	3.34274		0.723732	0.161983	0.849718
ENSG00000083520	DIS3	4.22716	4.2862	4.03312	4.07066		0.799614	0.228741	0.922043
ENSG00000083535	PIBF1	2.5042	2.32116	2.5325	2.92262		0.929342	0.591876	0.642077
ENSG00000083544	TDRD3	2.69362	2.80786	2.87002	2.7311		0.81935	0.938141	0.853708
ENSG00000083635	NUFIP1	3.33024	2.82019	2.20422	2.13255		2.66956e-06	0.000174855	0.818803
ENSG00000083642	PDS5B	4.29523	4.46574	3.99328	4.24231		0.668776	0.153134	0.596204
ENSG00000083720	OXCT1	4.08613	4.62253	4.35263	4.24314		0.0425549	0.522728	0.884885
ENSG00000083750	RRAGB	1.54982	2.1219	2.90373	3.7337		0.337969	0.111031	0.0351653
ENSG00000083799	CYLD	2.46248	2.45889	2.68293	3.21557		0.995684	0.719426	0.26119
ENSG00000083807	SLC27A5	4.37805	3.46416	2.34472	2.35058		0.000388308	0.0255472	0.996348
ENSG00000083812	ZNF324	1.30039	1.35346	1.77527	2.27249		0.915493	0.162657	0.103544
ENSG00000083814	ZNF671	1.64711	2.00155	2.40901	2.59875		0.465374	0.534335	0.821173
ENSG00000083817	ZNF416	2.34203	1.62519	1.34763	2.03788		0.000120225	0.404519	0.0129646
ENSG00000083828	ZNF586	2.578	2.3459	2.56093	2.44951		0.651683	0.838347	0.927188
ENSG00000083838	ZNF446	1.12148	1.44158	1.84264	2.41025		0.626637	0.499762	0.240265
ENSG00000083842	ZNF8	3.4672	3.09834	3.57012	3.79136		0.0384983	0.0577281	0.525209
ENSG00000083844	ZNF264	2.15025	1.99918	2.3979	2.95311		0.736318	0.349441	0.110881
ENSG00000083845	RPS5	10.3966	10.3347	9.65778	9.3251		0.520877	2.33893e-09	0.0228356
ENSG00000083857	FAT1	4.56117	4.11144	2.61978	1.79247		0.0451118	7.54041e-08	0.302785
ENSG00000083896	YTHDC1	5.43619	5.40114	5.30233	5.20991		0.91954	0.823344	0.85404
ENSG00000083937	CHMP2B	4.60686	4.2177	3.18725	2.79434		0.0957367	0.00552498	0.476274
ENSG00000084070	SMAP2	2.09064	2.60606	3.15573	4.0259		0.253898	0.200442	0.0170379
ENSG00000084072	PPIE	4.3999	4.34691	3.78414	3.67056		0.859537	0.0336734	0.817796
ENSG00000084073	ZMPSTE24	4.37799	4.21698	3.93095	3.97326		0.422639	0.24158	0.920525
ENSG00000084090	STARD7	6.05126	5.93822	5.54913	5.30066		0.478273	0.0884181	0.422682
ENSG00000084092	NOA1	3.37873	3.1855	2.93853	2.3644		0.337429	0.560066	0.144224
ENSG00000084093	REST	3.97875	3.44114	1.71972	0.636461		0.0669504	0.0542704	0.0630129
ENSG00000084112	SSH1	2.46292	2.85549	3.21573	3.04077		0.110187	0.226329	0.661053
ENSG00000084207	GSTP1	9.43602	9.51521	8.59579	8.50524		0.410234	1.42683e-13	0.706403
ENSG00000084234	APLP2	7.46242	7.07053	6.44424	6.47528		0.00249131	0.00689342	0.952715
ENSG00000084444	KIAA1467	3.0363	2.87534	3.02768	3.03897		0.404491	0.498791	0.97767
ENSG00000084453	SLCO1A2	2.48187	2.18302	1.71459	2.51382		0.777534	0.661029	0.388511
ENSG00000084463	WBP11	5.85867	5.79472	5.24842	5.07949		0.54725	2.15123e-06	0.331386
ENSG00000084623	EIF3I	6.81314	6.60835	6.01059	5.72744		0.0168178	5.89299e-06	0.122529
ENSG00000084628	NKAIN1	4.23685	4.07488	6.01729	6.83081		0.504119	0	2.07382e-07
ENSG00000084636	COL16A1	1.82585	3.79425	5.31562	3.60109		1.25216e-05	5.47015e-05	0.000283743
ENSG00000084652	TXLNA	4.17053	4.21527	4.40348	4.41458		0.785506	0.236381	0.971393
ENSG00000084676	NCOA1	2.76437	3.73963	4.48707	4.51806		2.21604e-06	0.0433515	0.967873
ENSG00000084693	AGBL5	4.44684	3.56925	3.20292	3.69688		7.92784e-05	0.475997	0.323229
ENSG00000084710	EFR3B	2.01181	2.34604	2.87602	3.34837		0.0723213	0.0145929	0.0398987
ENSG00000084731	KIF3C	3.91974	3.80251	4.91541	6.10062		0.796288	0.000380378	5.04716e-05
ENSG00000084733	RAB10	6.57892	6.43691	6.51563	7.09887		0.539339	0.851643	0.0314098
ENSG00000084754	HADHA	6.06978	6.07536	5.8918	5.51747		0.973221	0.232373	0.0143395
ENSG00000084764	MAPRE3	2.43427	5.39765	4.43787	5.10639		0	0.0399231	0.314163
ENSG00000084774	CAD	5.36177	4.88771	3.71002	3.42062		0.00924189	6.67446e-06	0.61251
ENSG00000085063	CD59	4.49083	5.16655	4.58756	4.94103		2.9078e-07	0.0207186	0.269197
ENSG00000085117	CD82	1.60339	3.76979	3.04153	1.69841		0	0.0510218	0.00438108
ENSG00000085185	BCORL1	1.22857	1.80516	2.17221	2.28285		0.0506359	0.268897	0.817317
ENSG00000085224	ATRX	4.37844	4.08485	4.35394	4.48423		0.410847	0.459636	0.811918
ENSG00000085231	TAF9	6.18803	5.73576	5.51233	6.00794		0.00371727	0.508947	0.0842466
ENSG00000085274	MYNN	3.02936	2.78261	2.88262	3.19617		0.354066	0.826301	0.349238
ENSG00000085365	SCAMP1	4.55496	4.31068	4.1003	4.16983		0.392737	0.584145	0.897153
ENSG00000085377	PREP	4.92988	5.3845	6.01455	6.4208		1.07868e-08	1.17118e-08	0.00161548
ENSG00000085382	HACE1	2.71555	2.42159	2.7724	2.86051		0.410272	0.46676	0.903593
ENSG00000085415	SEH1L	4.61433	4.31581	4.13873	3.87157		0.133895	0.602034	0.393217
ENSG00000085433	WDR47	1.47342	2.29046	4.60142	5.60779		0.00997805	2.01262e-13	1.89035e-06
ENSG00000085449	WDFY1	4.82388	4.2006	4.2276	3.68675		0.000280104	0.956062	0.206848
ENSG00000085465	OVGP1	0.332845	0.695083	0.978785	0.613344		1	0.660655	0.594259
ENSG00000085491	SLC25A24	3.81876	3.3643	3.82142	4.31239		0.00429689	0.0216573	0.0105917
ENSG00000085511	MAP3K4	3.67816	3.53308	3.2784	2.96559		0.864842	0.714534	0.715967
ENSG00000085514	PILRA	0.821419	1.05859	1.19779	0.900938		0.806741	0.954948	0.895054
ENSG00000085552	IGSF9	3.01986	2.13997	2.17618	2.82405		3.91889e-08	0.931625	0.00241914
ENSG00000085644	ZNF213	1.91586	2.1111	2.68957	3.21598		0.617746	0.0787605	0.132337
ENSG00000085662	AKR1B1	6.46338	7.20838	6.02148	5.67976		0	0	0.0429165
ENSG00000085719	CPNE3	4.10843	3.95702	4.41217	4.49242		0.698613	0.488597	0.935624
ENSG00000085721	RRN3	3.91802	3.76816	4.23561	4.42767		0.55732	0.106608	0.633724
ENSG00000085733	CTTN	6.24979	5.92133	6.34732	5.98665		0.0203432	0.0972215	0.230969
ENSG00000085741	WNT11	0.281794	1.77215	1.54059	0.162777		7.26272e-06	0.752934	0.0011254
ENSG00000085760	MTIF2	4.19292	4.07593	3.96439	3.55875		0.566207	0.717455	0.0930245
ENSG00000085788	DDHD2	2.96107	3.13936	4.06772	4.85393		0.893973	0.354926	0.485761
ENSG00000085831	TTC39A	1.79933	2.19246	2.68609	3.24415		0.549426	0.291501	0.206626
ENSG00000085832	EPS15	4.86893	5.53139	5.73867	6.21837		6.39829e-06	0.412779	0.0256547
ENSG00000085840	ORC1	4.38726	3.75929	2.25567	1.34986		5.59126e-10	0	0.000188814
ENSG00000085871	MGST2	2.77468	3.45199	2.76125	2.48452		0.0550306	0.271633	0.820426
ENSG00000085872	CHERP	4.55002	4.46149	4.11522	3.94776		0.664954	0.494293	0.810213
ENSG00000085978	ATG16L1	3.65124	3.67308	3.53382	3.78194		0.976927	0.856803	0.723841
ENSG00000085982	USP40	1.66135	2.50957	2.27635	2.61812		5.09377e-05	0.625546	0.515353
ENSG00000085998	POMGNT1	3.55096	3.9519	4.02259	4.334		0.0833123	0.879821	0.453462
ENSG00000085999	RAD54L	4.09664	3.89248	2.34907	1.14878		0.556091	0.279293	0.344789
ENSG00000086015	MAST2	3.57983	4.2882	4.60879	4.83255		0.0014509	0.512121	0.702007
ENSG00000086061	DNAJA1	6.66915	7.12038	7.24362	7.43953		3.25611e-08	0.477144	0.24378
ENSG00000086062	B4GALT1	3.00884	3.42092	1.91873	1.49619		1.8005e-05	0	0.026302
ENSG00000086065	CHMP5	4.66538	5.18798	5.36138	5.38287		2.23616e-07	0.333762	0.945314
ENSG00000086102	NFX1	3.56939	3.34898	3.43021	3.73683		0.191588	0.80969	0.196651
ENSG00000086189	DIMT1	4.4085	3.86564	3.23977	2.98855		0.0212645	0.103161	0.673449
ENSG00000086200	IPO11	4.52585	3.92628	2.91878	2.74364		0.000196365	0.376124	0.918043
ENSG00000086232	EIF2AK1	5.02274	4.9702	5.04291	5.26097		0.913758	0.871146	0.548754
ENSG00000086288	NME8	0.29901	0.812247	0.469627	0.0168687		0.787251	0.874794	1
ENSG00000086289	EPDR1	2.3032	2.88057	3.45151	2.67325		0.0790745	0.120483	0.0273219
ENSG00000086300	SNX10	2.87896	2.77517	1.48042	2.08115		0.872453	0.00148989	0.246008
ENSG00000086475	SEPHS1	8.76355	6.58625	5.32976	5.19853		0	1.20035e-09	0.763797
ENSG00000086504	MRPL28	5.70909	5.97538	5.51072	5.32342		0.100298	0.0219423	0.537257
ENSG00000086506	HBQ1	1.75607	1.40919	1.17799	1.3341		0.68292	0.829468	0.895618
ENSG00000086544	ITPKC	2.19465	2.0871	2.62951	2.60698		0.794407	0.127795	0.972756
ENSG00000086589	RBM22	3.98748	3.99764	4.21761	4.22749		0.975528	0.345732	0.982283
ENSG00000086598	TMED2	6.35832	5.95475	5.39428	5.6268		1.30207e-09	4.7149e-07	0.13738
ENSG00000086619	ERO1LB	1.12271	0.720819	0.763631	1.26309		0.360504	1	0.471242
ENSG00000086666	ZFAND6	5.78414	5.59874	5.36502	5.47941		0.315266	0.518762	0.811763
ENSG00000086712	TXLNG	4.19911	3.13461	2.46241	2.52095		0	0.00236626	0.897691
ENSG00000086717	PPEF1	0.102412	0.193918	0.512432	1.77295		1	1	0.000559545
ENSG00000086758	HUWE1	5.90833	6.00346	5.67854	5.72537		0.717787	0.589976	0.960163
ENSG00000086827	ZW10	3.71518	3.73852	2.92219	2.52266		0.912584	2.56016e-08	0.0357042
ENSG00000086848	ALG9	3.42177	4.80967	4.77063	5.36457		1.54021e-05	0.95667	0.141828
ENSG00000086967	MYBPC2	1.46858	1.14415	0.746421	0.297478		0.0764814	0.0515172	1
ENSG00000086991	NOX4	0.896371	0.927105	0.837578	0.532142		0.982809	0.951554	1
ENSG00000087008	ACOX3	2.25833	2.51025	2.77843	2.95245		0.60452	0.675402	0.819996
ENSG00000087053	MTMR2	4.79449	4.60101	4.46369	4.72439		0.492627	0.851416	0.691906
ENSG00000087074	PPP1R15A	2.46943	2.90615	4.20027	5.73105		0.00649369	0	0
ENSG00000087076	HSD17B14	1.77033	1.91112	1.81873	1.00773		0.855579	0.936345	0.474406
ENSG00000087077	TRIP6	5.20505	4.23714	3.05726	2.64986		0	0.0017507	0.472143
ENSG00000087085	ACHE	0.735699	0.810047	1.87946	3.53594		0.915104	0.008915	2.39787e-06
ENSG00000087086	FTL	9.89156	10.3612	9.48767	9.43427		0	0	0.799833
ENSG00000087087	SRRT	5.93416	6.04219	5.60657	5.26132		0.648411	0.178549	0.415097
ENSG00000087088	BAX	6.15831	5.71374	5.0743	4.66449		0.00881407	0.00972109	0.265688
ENSG00000087095	NLK	4.1114	3.54655	3.38462	3.92374		0.00147876	0.647505	0.0351299
ENSG00000087111	PIGS	4.01765	4.27702	4.42935	4.65184		0.764145	0.953391	0.932778
ENSG00000087116	ADAMTS2	1.38778	2.00584	3.17498	2.95829		0.0786514	0.000451054	0.684648
ENSG00000087152	ATXN7L3	4.65221	4.51123	4.61134	5.15749		0.570443	0.893379	0.311434
ENSG00000087157	PGS1	3.76754	3.87863	3.55393	3.68134		0.763191	0.412175	0.820612
ENSG00000087191	PSMC5	6.47039	6.48774	6.23974	6.19533		0.936837	0.372283	0.92432
ENSG00000087206	UIMC1	4.02397	4.07616	3.64012	3.31237		0.887741	0.250908	0.485913
ENSG00000087245	MMP2	4.45408	5.32132	3.11075	2.10467		2.30124e-08	1.60578e-12	0.00646647
ENSG00000087253	LPCAT2	1.74085	1.29279	1.13411	1.63575		0.635961	0.826296	0.122522
ENSG00000087258	GNAO1	3.51368	4.62579	5.53616	7.22369		0.00213908	0.0148695	2.11587e-07
ENSG00000087263	OGFOD1	4.82512	4.63705	4.16062	4.57454		0.693417	0.720155	0.783057
ENSG00000087266	SH3BP2	3.12473	2.45895	2.81701	4.03449		0.0507995	0.57201	0.00424379
ENSG00000087269	NOP14	4.38449	4.23347	3.74454	3.00676		0.379912	0.00620452	0.000134999
ENSG00000087274	ADD1	5.91995	5.71498	6.33022	6.67976		0.452705	0.0746441	0.444044
ENSG00000087299	L2HGDH	3.23955	2.8247	2.15112	1.51392		0.245752	0.227444	0.347253
ENSG00000087301	TXNDC16	2.54603	2.97595	3.2489	3.12444		0.0483168	0.63069	0.855196
ENSG00000087302	C14orf166	7.71914	7.42204	7.14543	6.91589		2.61413e-05	0.0342353	0.154364
ENSG00000087303	NID2	1.77337	1.69655	1.83635	0.884728		0.934292	0.888514	0.131642
ENSG00000087338	GMCL1	3.04174	3.02119	2.37003	2.08248		0.935624	0.000193152	0.217621
ENSG00000087365	SF3B2	6.77324	6.75104	6.41116	6.41349		0.886222	0.0329277	0.99497
ENSG00000087448	KLHDC5	2.68109	3.17523	3.54143	3.85847		0.0463446	0.263641	0.355737
ENSG00000087460	GNAS	8.86528	9.48862	9.63347	9.9688		0	0.727552	0.352371
ENSG00000087470	DNM1L	4.95541	5.2637	5.38719	5.63181		0.122676	0.760612	0.524743
ENSG00000087495	PHACTR3	0.534025	0.646138	2.37093	4.53051		1	4.87509e-06	6.37573e-14
ENSG00000087502	ERGIC2	4.48277	4.45679	3.91875	4.16708		0.969095	0.28811	0.71947
ENSG00000087510	TFAP2C	2.47266	3.18225	3.54242	3.90472		0.000295204	0.0801908	0.0817996
ENSG00000087586	AURKA	5.28275	5.52233	4.39611	2.82318		0.174507	5.49784e-07	1.33814e-06
ENSG00000087842	PIR	3.74341	3.85047	2.37209	2.01226		0.739499	7.27694e-07	0.574929
ENSG00000087884	AAMDC	4.1165	4.31918	3.80726	3.31207		0.700136	0.418279	0.529739
ENSG00000087903	RFX2	1.26969	1.66315	1.19469	1.05581		0.617608	0.441554	0.907406
ENSG00000087995	METTL2A	3.8729	3.56792	3.45358	3.74712		0.185634	0.783229	0.361999
ENSG00000088035	ALG6	3.15725	2.3124	1.95514	1.97145		0.00163219	0.455902	0.984835
ENSG00000088038	CNOT3	4.95249	4.84272	4.58209	4.36452		0.523862	0.376564	0.564071
ENSG00000088179	PTPN4	4.18812	4.53455	4.58488	4.15773		0.376623	0.950425	0.497932
ENSG00000088205	DDX18	6.02141	5.59752	5.07927	4.97761		0.00149391	0.0115137	0.788314
ENSG00000088247	KHSRP	7.68284	7.43155	7.0653	6.93745		0.040724	0.0566832	0.679956
ENSG00000088256	GNA11	3.23323	3.53498	3.98838	3.73337		0.55904	0.846718	0.922802
ENSG00000088280	ASAP3	4.12234	3.88146	3.0524	3.47698		0.27412	0.000472343	0.175363
ENSG00000088298	EDEM2	3.12652	2.917	2.82888	2.68328		0.553168	0.884794	0.834107
ENSG00000088305	DNMT3B	9.33896	5.91294	4.02269	4.51588		0	0	0.0129727
ENSG00000088325	TPX2	6.81761	7.14222	6.1237	4.4883		1.94185e-08	0	0
ENSG00000088340	FER1L4	0.559952	0.53555	1.5308	0.824746		1	0.0599815	0.186803
ENSG00000088356	PDRG1	5.08751	5.74019	5.62296	5.95892		1.12355e-13	0.529443	0.0279321
ENSG00000088367	EPB41L1	4.03665	4.43673	3.75535	4.2176		0.162543	0.038603	0.862108
ENSG00000088387	DOCK9	3.78795	2.82942	1.88698	0.943056		0.0267064	0.315688	0.509783
ENSG00000088448	ANKRD10	6.29747	5.28847	5.41412	4.86297		0.78997	0.78795	0.120131
ENSG00000088451	TGDS	2.89969	2.66785	2.04479	1.72191		0.437961	0.0237459	0.328763
ENSG00000088538	DOCK3	1.0076	0.508958	0.856496	1.95691		1.46077e-06	1	0
ENSG00000088543	C3orf18	1.48189	1.79745	2.08854	2.54089		0.62204	0.693494	0.42904
ENSG00000088682	COQ9	3.83678	3.89943	4.00324	4.16318		0.893215	0.924838	0.884801
ENSG00000088727	KIF9	2.61761	1.51201	0.905105	1.58808		0.0520973	0.714926	0.685954
ENSG00000088756	ARHGAP28	1.86628	4.07905	4.62596	3.58215		0	0.346328	0.0301861
ENSG00000088766	CRLS1	4.31342	3.87365	3.68447	3.32467		0.16497	0.743814	0.509416
ENSG00000088808	PPP1R13B	1.56257	2.33305	2.0662	2.2437		0.0197763	0.656968	0.79473
ENSG00000088812	ATRN	2.71609	2.82211	3.01469	3.21502		0.643133	0.425839	0.4122
ENSG00000088826	SMOX	2.04571	3.00374	3.33179	2.38472		0.00981653	0.529739	0.0357979
ENSG00000088832	FKBP1A	7.53412	7.65722	8.27424	8.03712		0.294554	8.82596e-06	0.218738
ENSG00000088833	NSFL1C	5.55409	5.01568	4.5056	5.02079		0.00143246	0.0575016	0.0646283
ENSG00000088836	SLC4A11	3.05571	2.34661	2.77427	1.7707		0.0247894	0.467129	0.0405359
ENSG00000088854	C20orf194	1.14789	1.39925	2.58183	3.49891		0.219398	1.6668e-13	4.99049e-10
ENSG00000088876	ZNF343	1.36725	1.9927	2.35353	2.37422		0.248488	0.662174	0.987496
ENSG00000088881	EBF4	0.509486	0.73312	1.0461	1.59519		0.85404	0.829169	0.656645
ENSG00000088882	CPXM1	3.35152	4.1496	4.18111	3.76015		6.80021e-15	0.909552	0.00819269
ENSG00000088888	MAVS	3.29298	3.57006	3.38598	3.35445		0.123833	0.508964	0.94255
ENSG00000088899	PROSAPIP1	2.68617	2.4117	2.87022	3.90781		0.16619	0.0312427	6.85309e-09
ENSG00000088926	F11	0.538311	0.999205	0.0984836	0.0128179		0.364335	0.714365	1
ENSG00000088930	XRN2	6.12001	5.95336	5.61947	5.4511		0.0226304	0.00449194	0.312162
ENSG00000088970	PLK1S1	3.82908	2.72971	2.42498	2.29099		4.8932e-06	0.601578	0.850397
ENSG00000088986	DYNLL1	8.25709	8.53709	8.2089	8.62668		0.000350035	0.0125065	0.00370544
ENSG00000088992	TESC	2.98189	5.37759	0.468902	0.29814		0	1.61455e-07	1
ENSG00000089006	SNX5	6.39075	6.12803	4.98585	3.9604		0.126516	1.70468e-06	0.00105619
ENSG00000089009	RPL6	9.48378	9.41675	9.19019	8.94087		0.564463	0.165424	0.175231
ENSG00000089022	MAPKAPK5	4.49443	4.42675	4.6174	4.87509		0.851697	0.605935	0.467896
ENSG00000089048	ESF1	4.57345	4.12755	3.87304	3.50781		5.82723e-08	0.0865203	0.0187947
ENSG00000089050	RBBP9	2.68629	2.56978	3.22862	3.27873		0.838543	0.105001	0.945058
ENSG00000089053	ANAPC5	5.41754	5.41243	5.14948	4.98419		0.985809	0.199543	0.544948
ENSG00000089057	SLC23A2	2.38733	2.24172	2.02653	2.1965		0.663587	0.608389	0.677169
ENSG00000089060	SLC24A6	2.09245	2.69856	3.90672	2.87791		0.0325269	7.97058e-06	0.0060128
ENSG00000089063	TMEM230	5.21477	5.27574	5.18892	5.58075		0.752921	0.7268	0.0222064
ENSG00000089091	DZANK1	2.18719	1.50302	0.963754	1.47826		0.132086	0.71543	0.726502
ENSG00000089094	KDM2B	5.37914	3.90368	4.23237	4.59439		0	0.441038	0.482921
ENSG00000089101	C20orf26	0.315509	0.097012	0.482213	1.21469		1	1	0.655315
ENSG00000089116	LHX5	0.0823511	0.169649	1.34653	0.725265		1	6.03355e-06	0.00589359
ENSG00000089123	TASP1	2.24038	1.37221	1.48329	1.37989		0.0168178	0.880748	0.896439
ENSG00000089154	GCN1L1	5.14816	4.94046	4.57244	4.57821		0.672402	0.59111	0.996091
ENSG00000089157	RPLP0	10.629	10.7875	10.3804	9.57162		0.0346265	0.0280104	1.45959e-05
ENSG00000089159	PXN	5.15002	3.37412	2.62227	3.19437		0	0.00602647	0.0544148
ENSG00000089163	SIRT4	1.09774	1.27346	1.76587	1.45001		0.88604	0.505106	0.673862
ENSG00000089177	KIF16B	1.96927	2.47738	2.77883	3.1448		0.00233155	0.642242	0.642896
ENSG00000089195	TRMT6	3.55911	3.7614	3.28403	3.49557		0.193373	0.039996	0.524737
ENSG00000089199	CHGB	1.7225	3.60026	4.92025	5.18816		0	0	0.119297
ENSG00000089220	PEBP1	7.62493	6.25001	6.57588	6.90229		0	0.00537963	0.0127205
ENSG00000089234	BRAP	3.53943	3.58199	3.70578	3.75256		0.909936	0.736582	0.92026
ENSG00000089248	ERP29	6.42381	6.27022	5.64268	5.97942		0.188776	1.04718e-05	0.0601595
ENSG00000089250	NOS1	0.697908	1.70338	0.49402	0.13361		4.17259e-07	1.97015e-10	1
ENSG00000089280	FUS	8.21653	7.77704	7.02977	7.23897		1.32056e-07	4.48179e-07	0.351399
ENSG00000089289	IGBP1	4.55893	4.84022	5.01817	4.94141		0.0228944	0.332076	0.764666
ENSG00000089327	FXYD5	6.1365	5.53776	2.39199	2.29936		4.61371e-06	0	0.912055
ENSG00000089335	ZNF302	3.44345	3.45183	3.74258	4.12707		0.987737	0.43558	0.249592
ENSG00000089351	GRAMD1A	5.3967	4.98815	5.32305	5.71373		0.0130047	0.0884484	0.0364355
ENSG00000089356	FXYD3	0.374245	1.71004	0.0746739	0.196411		0.311383	0.477686	1
ENSG00000089472	HEPH	4.02704	3.67192	1.67676	0.84987		0.135745	4.40524e-06	0.249574
ENSG00000089486	CDIP1	4.71671	4.69996	4.66748	4.5991		0.965346	0.946669	0.883148
ENSG00000089505	CMTM1	1.14045	0.833037	0.942401	1.51285		0.922285	0.896271	0.820803
ENSG00000089597	GANAB	6.82731	6.95679	6.54888	6.1		0.416583	0.144033	0.198181
ENSG00000089639	GMIP	2.74239	5.16778	5.6334	5.61701		0	0.0938522	0.977482
ENSG00000089682	RBM41	3.10602	3.00593	2.65129	2.49215		0.86392	0.507706	0.823095
ENSG00000089685	BIRC5	5.65471	5.82271	5.19757	2.96797		0.50561	0.0224548	1.9379e-10
ENSG00000089692	LAG3	1.00316	0.356605	0.429172	0.785245		0.428781	1	1
ENSG00000089693	MLF2	6.70787	6.2356	6.35933	6.61564		6.25808e-06	0.768476	0.510453
ENSG00000089723	OTUB2	1.15038	1.01947	1.25387	1.76716		0.710361	0.296281	0.00740307
ENSG00000089737	DDX24	5.87931	5.93735	6.04564	6.2391		0.764497	0.705317	0.477953
ENSG00000089775	ZBTB25	2.12749	2.26756	2.11327	1.97336		0.913883	0.965037	0.966296
ENSG00000089818	NECAP1	3.17027	3.73851	4.73333	5.11037		0.634034	0.166579	0.70945
ENSG00000089820	ARHGAP4	3.18283	2.70312	2.72903	2.45852		0.370517	0.988926	0.964764
ENSG00000089847	ANKRD24	2.6336	1.53908	0.677718	1.2014		4.73801e-05	0.00133449	0.100811
ENSG00000089876	DHX32	2.62917	2.56489	2.26168	2.21015		0.906129	0.621892	0.956418
ENSG00000089902	RCOR1	3.3692	2.93309	2.62423	2.38744		0.00804341	0.115778	0.195708
ENSG00000089916	GPATCH2L	4.2321	4.53327	4.62601	4.70823		0.385652	0.885431	0.911706
ENSG00000090006	LTBP4	4.73959	5.60426	6.25769	5.07454		0.00105154	0.0472106	0.00782055
ENSG00000090013	BLVRB	4.16843	4.49718	2.51553	2.53549		0.0800697	1.06639e-13	0.978745
ENSG00000090020	SLC9A1	3.46968	3.39421	3.29886	2.66474		0.849151	0.868231	0.115184
ENSG00000090054	SPTLC1	4.65595	4.39608	4.04273	3.79069		0.103269	0.201537	0.507119
ENSG00000090060	PAPOLA	6.41023	6.22628	6.14303	5.80348		0.266827	0.89046	0.496238
ENSG00000090061	CCNK	5.13443	4.98949	4.60944	4.37926		0.585182	0.507193	0.746317
ENSG00000090097	PCBP4	3.54956	7.95601	8.97033	9.67545		0	5.14247e-09	0.000305846
ENSG00000090238	YPEL3	4.51537	4.71599	4.71183	5.32481		0.626627	0.995407	0.0849184
ENSG00000090263	MRPS33	5.57779	5.45939	5.0807	4.76294		0.718967	0.91536	0.930242
ENSG00000090266	NDUFB2	6.36119	6.72475	6.45982	6.44551		0.0314765	0.457583	0.983696
ENSG00000090273	NUDC	6.7844	6.56792	5.77742	5.68147		0.00304352	6.46083e-12	0.665057
ENSG00000090316	MAEA	4.99275	4.96877	4.74386	5.06239		0.935057	0.452092	0.262544
ENSG00000090339	ICAM1	0.990071	0.254013	0.112357	0.0988604		0.00524174	1	1
ENSG00000090372	STRN4	5.25532	5.34105	5.21179	5.27033		0.725453	0.797776	0.928229
ENSG00000090376	IRAK3	0.525209	1.10586	1.53303	1.32319		0.059316	0.239158	0.619167
ENSG00000090432	MUL1	3.03809	3.5609	3.53452	3.77394		1.36983e-05	0.934268	0.224831
ENSG00000090447	TFAP4	3.18244	2.73467	2.28197	2.0769		0.137412	0.242172	0.788866
ENSG00000090470	PDCD7	3.06316	2.84091	3.08899	2.70287		0.628238	0.710212	0.557102
ENSG00000090487	SPG21	5.33993	5.11764	5.15916	5.38355		0.0953826	0.896927	0.319343
ENSG00000090520	DNAJB11	5.91687	6.24241	5.73199	5.67023		0.117575	0.139171	0.930429
ENSG00000090530	LEPREL1	2.03536	1.60811	2.35992	2.1131		0.459533	0.28624	0.81634
ENSG00000090534	THPO	0.465726	0.697295	1.11889	0.829104		1	0.980619	0.989002
ENSG00000090539	CHRD	0.280073	2.05554	3.80659	2.92164		0.834931	0.860925	0.94756
ENSG00000090554	FLT3LG	0.708832	1.14958	3.06683	2.32985		0.926787	0.782289	0.941534
ENSG00000090565	RAB11FIP3	2.97057	3.39247	4.15047	4.41229		0.11652	0.00981093	0.516221
ENSG00000090581	GNPTG	3.25872	3.49891	3.39725	3.77003		0.420984	0.851261	0.3391
ENSG00000090612	ZNF268	3.57501	3.27418	3.25336	3.70744		0.419931	0.978244	0.326405
ENSG00000090615	GOLGA3	3.14294	3.32543	3.35069	3.86451		0.839985	0.996472	0.924981
ENSG00000090621	PABPC4	6.64017	6.13881	5.41896	5.16006		4.6452e-05	0.00814619	0.525443
ENSG00000090661	CERS4	5.02154	3.20978	3.04826	3.22604		2.1371e-09	0.84231	0.825073
ENSG00000090674	MCOLN1	2.30164	2.92311	3.11354	3.45215		0.250254	0.771179	0.567564
ENSG00000090686	USP48	4.7295	4.29604	4.11001	4.03316		0.00340908	0.641982	0.892331
ENSG00000090776	EFNB1	1.2919	2.41188	1.56725	1.46708		2.4796e-13	3.55206e-06	0.760222
ENSG00000090857	PDPR	3.69055	3.57408	3.06533	2.65331		0.631253	0.0521034	0.154985
ENSG00000090861	AARS	6.65443	6.21208	5.56344	6.18499		3.62476e-09	1.04234e-08	3.12186e-06
ENSG00000090863	GLG1	5.71327	5.72255	5.4998	5.28828		0.965337	0.262888	0.339656
ENSG00000090889	KIF4A	3.88817	4.27856	3.38098	1.9643		0.00117997	2.56901e-08	6.75454e-10
ENSG00000090905	TNRC6A	4.58229	3.99393	4.12174	3.94619		0.000183979	0.823095	0.786075
ENSG00000090924	PLEKHG2	3.57873	4.00424	4.50299	4.73158		0.019835	0.0832783	0.558443
ENSG00000090932	DLL3	2.05493	9.62147	8.70419	7.48937		0	1.12488e-07	3.08036e-11
ENSG00000090971	NAT14	5.00755	4.7571	5.32801	5.6768		0.476199	0.0804165	0.328215
ENSG00000090975	PITPNM2	0.712009	0.71784	2.22159	2.40748		1	0.0193515	0.729334
ENSG00000090989	EXOC1	3.25814	4.18959	5.12533	5.14201		9.27724e-08	1.06238e-05	0.972729
ENSG00000091009	RBM27	4.63763	4.084	3.47528	3.45589		5.45974e-08	0.00209978	0.965687
ENSG00000091010	POU4F3	0.0679878	0.163095	0.0849451	1.89853		1	1	0.303174
ENSG00000091039	OSBPL8	5.24199	5.13675	5.61771	6.35422		0.799665	0.260449	0.0718848
ENSG00000091073	DTX2	3.95081	3.08178	2.74527	2.80234		0.007138	0.541621	0.946716
ENSG00000091127	PUS7	4.68473	3.81483	3.02693	2.89906		3.08659e-05	0.0046421	0.76612
ENSG00000091129	NRCAM	1.49426	2.12839	3.97294	5.45113		0.21896	1.71071e-05	0.000168023
ENSG00000091136	LAMB1	4.63295	5.90854	6.12314	5.67036		4.09215e-12	0.926296	0.827592
ENSG00000091140	DLD	5.19063	5.17692	5.08035	5.18866		0.963697	0.917616	0.909562
ENSG00000091157	WDR7	2.92266	2.89602	2.97184	3.6599		0.979997	0.961769	0.545545
ENSG00000091164	TXNL1	5.91118	5.64552	5.58303	5.61728		0.0258064	0.854405	0.934969
ENSG00000091262	ABCC6	0.814306	0.995366	1.88473	1.13463		0.833637	0.104124	0.211949
ENSG00000091317	CMTM6	4.45541	4.03266	3.38944	2.88329		1.07804e-05	0.0289229	0.125798
ENSG00000091409	ITGA6	5.35295	2.83549	0.677196	0.769349		0	0.00027491	1
ENSG00000091428	RAPGEF4	1.25836	0.321627	1.19226	1.96736		0.422831	0.442488	0.396999
ENSG00000091436	MLTK	2.77866	2.52322	1.22653	0.683294		0.439447	0.00180348	0.458266
ENSG00000091483	FH	5.06295	5.0486	4.86603	4.70988		0.958661	0.402426	0.618653
ENSG00000091490	SEL1L3	4.23371	2.88496	2.23276	2.922		4.76604e-06	0.564607	0.529407
ENSG00000091513	TF	0.40964	0.75239	1.11934	1.45372		0.668193	0.747625	0.781203
ENSG00000091527	CDV3	5.56769	5.56678	5.36743	5.31249		0.997913	0.715879	0.940415
ENSG00000091536	MYO15A	0.492555	0.30969	0.267954	1.06057		1	1	0.535668
ENSG00000091542	ALKBH5	5.16247	5.08667	4.83034	4.86095		0.521249	0.0623044	0.914522
ENSG00000091592	NLRP1	2.56862	3.00712	4.53151	5.51996		0.0644902	0	8.58378e-10
ENSG00000091640	SPAG7	5.71835	5.79012	5.5218	5.58961		0.691206	0.151571	0.829946
ENSG00000091651	ORC6	4.83796	4.99329	4.5051	3.27049		0.378602	0.638391	0.110877
ENSG00000091656	ZFHX4	0.486278	1.71546	1.39993	1.62346		0.10415	0.669865	0.279463
ENSG00000091664	SLC17A6	0.0874197	0.034491	2.60926	5.85622		1	2.94325e-06	0
ENSG00000091732	ZC3HC1	4.09285	3.77915	3.52966	3.65906		0.212626	0.567613	0.831282
ENSG00000091844	RGS17	1.76013	2.00822	2.10357	2.34411		0.428825	0.833779	0.496456
ENSG00000091947	TMEM101	3.17904	3.29342	3.75681	3.52059		0.78388	0.111818	0.495207
ENSG00000091972	CD200	4.53096	3.55883	3.66148	5.08543		2.4461e-06	0.838654	4.13956e-09
ENSG00000091986	CCDC80	1.95547	0.58183	0.200799	0.305004		0.00699393	1	1
ENSG00000092010	PSME1	5.56189	4.93958	5.14017	4.50665		6.02336e-07	0.437219	0.00349229
ENSG00000092020	PPP2R3C	3.94185	3.84521	3.93632	4.20732		0.890798	0.901293	1
ENSG00000092036	HAUS4	4.52527	4.35533	4.01516	2.73186		0.607939	0.36999	0.000825984
ENSG00000092051	JPH4	3.06056	1.47808	1.88607	3.80981		0	0.193829	8.44648e-12
ENSG00000092068	SLC7A8	6.6096	4.64242	2.85238	2.71667		0	2.82604e-06	0.872673
ENSG00000092094	OSGEP	3.64031	3.85398	3.61927	3.66039		0.674212	0.729797	0.964006
ENSG00000092096	SLC22A17	3.68867	3.65356	3.97931	4.57187		0.924693	0.199913	0.0110314
ENSG00000092098	RNF31	4.30141	4.18136	4.48332	4.03027		0.857067	0.700718	0.593161
ENSG00000092108	SCFD1	4.84182	4.68235	4.39068	4.54275		0.508968	0.386813	0.734914
ENSG00000092140	G2E3	4.56289	4.68088	3.8957	3.59116		0.574343	0.000202146	0.353991
ENSG00000092148	HECTD1	4.67208	5.32104	5.3015	5.30674		0.00215182	0.978473	0.995407
ENSG00000092199	HNRNPC	9.48387	9.09031	8.79947	8.20876		1.40343e-07	0.0859287	0.000409338
ENSG00000092201	SUPT16H	6.64971	6.31994	5.69004	5.40319		0.000351674	9.68857e-06	0.133958
ENSG00000092203	TOX4	4.45458	4.55867	4.30313	4.79655		0.825728	0.61365	0.301444
ENSG00000092208	GEMIN2	3.84984	4.07963	3.72262	3.34429		0.594454	0.517032	0.53237
ENSG00000092330	TINF2	3.38128	3.74166	4.31738	4.79429		0.393515	0.0902428	0.157044
ENSG00000092345	DAZL	1.82672	1.64762	0.306445	0.130546		0.809288	0.161831	1
ENSG00000092377	TBL1Y	1.01842	0.730889	0.151278	0.0821619		0.470354	0.175231	1
ENSG00000092421	SEMA6A	6.72335	5.44412	5.95004	6.30722		0	0.650399	0.775552
ENSG00000092439	TRPM7	3.35103	3.31305	3.05978	2.54073		0.924693	0.581468	0.172788
ENSG00000092445	TYRO3	4.83754	3.65757	1.74559	1.48154		8.48134e-10	5.41463e-06	0.659363
ENSG00000092470	WDR76	2.9533	3.59987	2.71662	2.34723		0.0393306	0.0299973	0.571586
ENSG00000092531	SNAP23	5.15751	4.73969	2.89732	2.27704		0.200803	0.000758522	0.502109
ENSG00000092621	PHGDH	7.88009	7.64179	5.48962	6.68149		0.000161429	0	3.88422e-14
ENSG00000092758	COL9A3	4.17482	3.59859	4.0912	4.77846		0.0291046	0.188137	0.0367431
ENSG00000092820	EZR	6.70875	7.39164	7.1068	6.84798		0	0.0433515	0.124748
ENSG00000092841	MYL6	10.0129	9.97852	9.87225	11.089		0.809114	0.6399	0
ENSG00000092847	EIF2C1	4.43356	5.49546	4.74998	4.25441		0	1.99567e-09	0.00134587
ENSG00000092853	CLSPN	4.51214	5.01345	3.43271	2.44871		0.000387404	1.42683e-13	0.00120279
ENSG00000092871	RFFL	3.16137	2.36119	2.14081	2.34106		0.100341	0.820692	0.847972
ENSG00000092929	UNC13D	1.07253	0.693814	0.493328	0.320412		0.533492	1	1
ENSG00000092931	MFSD11	2.67196	3.26344	3.28976	3.75636		0.604607	0.991571	0.81775
ENSG00000092964	DPYSL2	6.20802	6.8874	7.25547	8.18392		0	0.00174475	8.82586e-14
ENSG00000092969	TGFB2	0.490539	1.31738	3.16165	1.73706		0.628179	0.00924189	0.182437
ENSG00000092978	GPATCH2	3.18033	2.55468	2.66868	2.41034		0.141238	0.900318	0.728746
ENSG00000093000	NUP50	4.95107	5.06919	4.64544	4.57187		0.910918	0.377905	0.936853
ENSG00000093009	CDC45	3.5811	3.98627	2.69507	1.37211		0.064917	0.00015856	0.000193462
ENSG00000093010	COMT	3.36801	2.84111	3.63089	4.26728		0.125375	0.24858	0.400454
ENSG00000093072	CECR1	4.09191	4.16426	4.58747	4.70935		0.676825	0.00202288	0.564476
ENSG00000093100	XXbac-B461K10.4	0.758159	1.19991	1.80119	0.85145		0.184274	0.170202	0.0532979
ENSG00000093144	ECHDC1	5.23137	4.81483	4.35291	4.39271		0.0783812	0.657995	0.981638
ENSG00000093167	LRRFIP2	3.9211	4.44168	3.63483	4.37703		0.355507	0.0474593	0.340924
ENSG00000093183	SEC22C	3.69833	4.09423	3.81497	3.74694		0.179806	0.912397	0.981589
ENSG00000093217	XYLB	1.08104	0.575231	0.537559	0.653116		0.199712	1	1
ENSG00000094631	HDAC6	3.63384	4.72143	5.27732	5.51946		0.000181311	0.183783	0.665106
ENSG00000094755	GABRP	1.49246	0.578773	0.126806	0.0233133		0.0722654	1	1
ENSG00000094804	CDC6	5.31424	5.05769	3.12906	2.01089		0.211757	1.5205e-10	0.0101414
ENSG00000094841	UPRT	3.2064	2.81991	2.89202	3.16518		0.28675	0.928222	0.663024
ENSG00000094880	CDC23	3.97593	4.19642	3.94876	3.75621		0.428647	0.591406	0.788277
ENSG00000094914	AAAS	4.96399	5.10541	4.61284	4.35495		0.501565	0.0349946	0.452123
ENSG00000094916	CBX5	6.35735	6.72085	6.54062	6.29777		0.038166	0.757963	0.683718
ENSG00000094975	SUCO	3.51392	3.55401	3.40487	3.45972		0.834755	0.541335	0.878877
ENSG00000095002	MSH2	6.57482	5.07438	3.8255	3.79938		0	0	0.941508
ENSG00000095015	MAP3K1	2.22695	3.12657	2.58592	1.97602		0	3.46799e-05	1.2548e-05
ENSG00000095059	DHPS	5.2567	5.52691	5.79173	5.66855		0.300609	0.517769	0.828347
ENSG00000095066	HOOK2	4.53681	3.21099	3.25316	3.1856		0.000171886	0.996477	0.994715
ENSG00000095139	ARCN1	5.99282	6.30447	5.97864	6.0328		0.00589517	0.114686	0.889731
ENSG00000095203	EPB41L4B	3.50746	3.52347	3.03809	2.13652		0.937904	0.00360516	2.36217e-06
ENSG00000095209	TMEM38B	2.45796	2.36659	1.31692	1.03593		0.917084	0.163782	0.832932
ENSG00000095261	PSMD5	4.50928	4.26165	3.75605	3.85343		0.230533	0.0907505	0.864611
ENSG00000095303	PTGS1	0.619682	1.38573	0.295837	0.111799		0.0193329	0.00135082	1
ENSG00000095319	NUP188	5.03206	4.84472	4.18642	3.97028		0.324869	0.305337	0.826587
ENSG00000095321	CRAT	1.88841	2.90402	4.68112	5.21461		0.000141864	0	0.153364
ENSG00000095370	SH2D3C	1.32703	1.75651	3.15398	4.6998		0.466909	0.00190044	5.00404e-11
ENSG00000095380	NANS	5.36747	5.2419	4.29411	4.11739		0.418788	5.17864e-09	0.52394
ENSG00000095383	TBC1D2	1.37786	1.39069	1.39022	1.12594		0.986727	0.99946	0.618114
ENSG00000095397	DFNB31	1.67171	1.1834	0.57284	0.338784		0.174756	0.148326	1
ENSG00000095485	CWF19L1	3.45671	3.28179	3.29055	3.12276		0.637398	0.993133	0.848202
ENSG00000095539	SEMA4G	1.89101	1.74839	2.72032	3.3159		0.864611	0.08382	0.207935
ENSG00000095564	BTAF1	4.08068	4.21912	4.43674	3.82323		0.433816	0.33609	0.00182969
ENSG00000095574	IKZF5	2.32261	1.98736	2.36647	2.47239		0.501542	0.65614	0.943176
ENSG00000095587	TLL2	0.811163	0.160839	0.03529	0.0428739		0.104522	1	1
ENSG00000095596	CYP26A1	0.419184	0.0167506	0.0389493	1.26988		1	1	0.195031
ENSG00000095637	SORBS1	3.35531	5.22983	5.06084	4.62975		0	0.63216	0.193829
ENSG00000095713	CRTAC1	0.5296	1.31258	1.2039	1.13269		0.0641799	0.915441	0.942109
ENSG00000095739	BAMBI	3.42201	1.59608	0.918027	1.55732		0	0.0487814	0.0641513
ENSG00000095752	IL11	0.417127	2.85602	3.645	2.78672		3.79764e-07	0.0207237	0.0192016
ENSG00000095777	MYO3A	1.05013	0.995004	0.228529	0.0681352		0.9358	0.473709	1
ENSG00000095787	WAC	5.5622	5.74471	5.77722	5.66297		0.232578	0.931387	0.738001
ENSG00000095794	CREM	4.37927	4.55226	4.23627	4.25093		0.714386	0.616968	0.988655
ENSG00000095906	NUBP2	4.84979	4.78674	4.56919	4.73135		0.87513	0.604543	0.753124
ENSG00000095932	C19orf77	3.42471	1.74418	0.130861	0.0882457		0.00311478	0.277798	1
ENSG00000095951	HIVEP1	2.54864	2.22655	2.53409	3.07105		0.6284	0.771768	0.634773
ENSG00000096060	FKBP5	4.45238	4.61195	3.94379	3.10252		0.285629	0.000148854	0.000101026
ENSG00000096063	SRPK1	5.6083	5.75565	5.30235	5.03554		0.478235	0.122102	0.494543
ENSG00000096070	BRPF3	3.43108	3.58526	3.19849	3.48232		0.721594	0.5358	0.692142
ENSG00000096080	MRPS18A	4.90363	4.90548	4.19528	4.14893		0.995646	0.00437686	0.933564
ENSG00000096092	TMEM14A	2.92023	2.73462	2.94141	4.28349		0.611023	0.618374	1.50158e-08
ENSG00000096093	EFHC1	2.41626	1.81311	2.04271	2.74145		0.0256303	0.636766	0.0645317
ENSG00000096384	HSP90AB1	10.1923	10.1713	9.70703	8.93037		0.868182	0.00179375	3.75126e-07
ENSG00000096401	CDC5L	3.75134	3.77831	3.20628	3.35923		0.846339	4.16932e-07	0.375024
ENSG00000096433	ITPR3	3.13397	1.66653	0.489583	0.439074		0	0	1
ENSG00000096654	ZNF184	2.09568	3.35592	2.5503	2.83785		3.1808e-10	0.000482765	0.371732
ENSG00000096696	DSP	3.80363	3.5603	1.905	1.59361		0.0100411	0	0.119102
ENSG00000096717	SIRT1	3.98999	3.38366	3.31615	3.61482		4.81885e-05	0.849718	0.242439
ENSG00000096746	HNRNPH3	7.98364	7.84263	7.82132	7.51682		0.338111	0.954691	0.211757
ENSG00000096872	IFT74	2.95389	2.98219	2.92049	2.69866		0.94756	0.922285	0.698533
ENSG00000096968	JAK2	0.720199	0.898887	1.36825	1.40184		0.625709	0.681541	0.986338
ENSG00000097007	ABL1	4.71042	4.87114	4.94407	5.1789		0.51537	0.869502	0.465818
ENSG00000097021	ACOT7	6.66802	6.27468	6.3254	6.97516		0.000645319	0.866309	5.67507e-05
ENSG00000097033	SH3GLB1	4.36975	5.16408	5.63531	6.20939		1.30666e-09	0.0148416	0.0034047
ENSG00000097046	CDC7	4.13766	3.80273	2.86201	2.51281		0.0692975	0.0039097	0.529863
ENSG00000097096	SYDE2	1.84749	0.942481	0.343899	0.388322		0.000270749	0.0606466	1
ENSG00000099139	PCSK5	2.51944	3.07934	2.38965	1.6307		0.000416023	0.000270616	0.000387768
ENSG00000099194	SCD	8.58128	8.53637	8.36425	8.39645		0.732765	0.421363	0.930854
ENSG00000099203	TMED1	3.38433	3.19536	2.81453	2.37482		0.637262	0.699293	0.677323
ENSG00000099204	ABLIM1	4.31635	4.7067	2.82194	2.94426		0.0531896	8.68049e-13	0.834482
ENSG00000099219	ERMP1	3.08785	3.05458	1.8019	1.38855		0.92081	4.34306e-06	0.299719
ENSG00000099246	RAB18	5.30788	5.90024	6.14875	6.34801		0.00277321	0.433084	0.587154
ENSG00000099250	NRP1	1.34235	1.00958	2.70448	4.79014		0.629757	0.00714361	0.00203456
ENSG00000099251	HSD17B7P2	1.4008	1.56329	1.99126	1.40349		0.841811	0.479265	0.346868
ENSG00000099256	PRTFDC1	3.33408	3.19688	2.72022	3.53906		0.805931	0.396476	0.0799538
ENSG00000099260	PALMD	0	0.516192	2.0974	0.554756		1	1.95226e-10	1.59085e-08
ENSG00000099282	TSPAN15	2.29509	5.45918	5.45074	4.31047		0	0.982018	1.11172e-09
ENSG00000099284	H2AFY2	3.47586	5.63581	5.00077	5.35625		0	1.1587e-07	0.0162133
ENSG00000099290	FAM21A	2.00403	2.06966	2.67251	2.61608		0.940624	0.312043	0.953839
ENSG00000099308	MAST3	1.43904	1.66253	2.30928	2.22523		0.118064	3.58436e-06	0.727969
ENSG00000099326	MZF1	2.16373	2.34907	2.88868	2.9102		0.611985	0.078739	0.973498
ENSG00000099330	OCEL1	3.61445	3.69705	3.51845	3.27164		0.916378	0.840022	0.770326
ENSG00000099331	MYO9B	4.20504	4.33154	5.16142	4.8777		0.72978	0.117098	0.71919
ENSG00000099337	KCNK6	2.46867	2.83471	1.58477	0.97575		0.0970355	7.87763e-05	0.260272
ENSG00000099338	CATSPERG	0.52041	0.763237	2.17068	1.57356		0.853173	0.189124	0.441731
ENSG00000099341	PSMD8	6.45639	6.5838	6.26324	6.37969		0.4454	0.0908598	0.694813
ENSG00000099364	FBXL19	4.21604	3.79373	3.79509	4.47667		0.12568	0.998362	0.00721444
ENSG00000099365	STX1B	2.71008	2.26857	3.05069	3.67818		0.275391	0.0140199	0.0249605
ENSG00000099377	HSD3B7	1.42613	0.933808	0.6874	0.757887		0.34638	0.720677	1
ENSG00000099381	SETD1A	3.10337	2.90344	2.42982	2.3717		0.447028	0.0041662	0.85024
ENSG00000099385	BCL7C	2.72651	2.66082	2.8286	3.58512		0.878867	0.703213	0.00856311
ENSG00000099617	EFNA2	1.57558	1.86796	3.31008	4.10067		0.291495	3.42293e-08	0.00907339
ENSG00000099622	CIRBP	5.93947	6.18698	6.64504	6.78432		0.119629	0.0109888	0.609989
ENSG00000099624	ATP5D	6.57259	6.45494	6.34651	6.36921		0.556247	0.719426	0.958256
ENSG00000099625	C19orf26	1.57709	1.26761	3.09011	3.87737		0.567752	9.46898e-07	0.0396997
ENSG00000099725	PRKY	1.79653	1.6835	1.50831	1.46214		0.899231	0.862129	0.965735
ENSG00000099783	HNRNPM	7.81207	7.4085	6.72638	6.16435		2.69879e-07	1.12247e-05	0.00213814
ENSG00000099785	2013-03-02	3.36221	2.90048	3.32843	4.76629		0.248003	0.366475	1.0129e-06
ENSG00000099795	NDUFB7	7.33538	7.45839	7.14416	7.45693		0.32205	0.0433877	0.0691419
ENSG00000099797	TECR	5.9363	5.92852	5.57196	5.31582		0.979116	0.240726	0.579443
ENSG00000099800	TIMM13	6.91436	6.44114	5.7484	5.42214		0.00893106	0.0397243	0.50464
ENSG00000099804	CDC34	5.35096	5.26181	5.44568	5.67899		0.758285	0.537163	0.367544
ENSG00000099810	MTAP	4.82038	4.48166	4.1835	3.77829		0.157495	0.673089	0.61155
ENSG00000099814	KIAA0284	2.82343	2.09916	3.04558	3.59528		0.00237819	0.000917319	0.0306664
ENSG00000099817	POLR2E	6.4831	6.23155	5.88061	5.99273		0.104908	0.131061	0.766618
ENSG00000099821	POLRMT	5.23765	5.0743	5.00036	5.06684		0.708995	0.915339	0.931111
ENSG00000099822	HCN2	0.890325	1.10188	2.76825	3.23794		0.342047	0	0.00457419
ENSG00000099840	IZUMO4	0.26791	0.778777	0.671792	1.48991		0.505529	0.9366	0.414119
ENSG00000099849	RASSF7	3.03342	2.32447	1.31633	1.73378		0.036433	0.047366	0.542076
ENSG00000099860	GADD45B	1.68801	0.307491	0.225476	0.34552		0.000977066	1	1
ENSG00000099864	PALM	1.97714	4.38432	5.87857	6.56766		0	0	5.54781e-06
ENSG00000099866	MADCAM1	0.952983	0.207259	0.263245	0.441434		0.0943622	1	1
ENSG00000099875	MKNK2	5.41902	4.78413	5.44462	5.63224		4.52154e-05	0.0316077	0.687761
ENSG00000099889	ARVCF	3.69995	3.22772	4.51357	4.91461		0.149064	0.00140886	0.494877
ENSG00000099899	TRMT2A	3.96069	4.22007	3.86092	3.66729		0.696567	0.665057	0.851986
ENSG00000099901	RANBP1	8.45199	8.22307	7.30182	6.81165		0.0153392	7.79537e-10	0.012831
ENSG00000099904	ZDHHC8	3.43861	2.81746	3.80601	3.86133		0.118889	0.0204054	0.944588
ENSG00000099910	KLHL22	1.79331	2.42142	2.765	2.41916		0.10394	0.577659	0.55581
ENSG00000099917	MED15	4.10283	4.11591	4.17906	3.95994		0.975682	0.902485	0.59111
ENSG00000099940	SNAP29	3.11908	3.52366	3.75087	3.73532		0.408157	0.817126	0.990706
ENSG00000099942	CRKL	4.77314	4.71991	4.6739	4.33505		0.610563	0.813183	0.00834607
ENSG00000099949	LZTR1	3.48211	4.16008	4.84361	5.1319		0.178119	0.156219	0.633176
ENSG00000099953	MMP11	1.94673	2.07415	3.05657	3.44071		0.812074	0.00416	0.317817
ENSG00000099954	CECR2	5.45174	5.41022	5.40746	5.52656		0.841506	0.994104	0.679783
ENSG00000099956	SMARCB1	6.0807	6.44337	6.66728	6.73109		0.000231034	0.198421	0.819993
ENSG00000099958	DERL3	3.10648	2.43046	1.17549	0.690939		0.309792	0.604607	0.829276
ENSG00000099960	SLC7A4	0.199976	1.45848	0.511584	0.368566		6.34687e-05	0.00714769	1
ENSG00000099968	BCL2L13	3.63517	3.69026	4.02062	4.32302		0.903176	0.269342	0.396528
ENSG00000099974	DDTL	0.682262	1.06368	0.934024	0.913931		0.341333	0.868672	0.983841
ENSG00000099977	DDT	6.2827	6.67455	6.12943	5.75989		0.00441974	0.00752929	0.157529
ENSG00000099984	GSTT2	0.514894	1.13266	1.85761	0.706003		0.219479	0.355148	0.0756851
ENSG00000099991	CABIN1	4.04375	4.24648	3.80752	3.65873		0.398441	0.224118	0.786533
ENSG00000099992	TBC1D10A	1.67228	1.26174	1.05667	1.476		0.291393	0.621322	0.359945
ENSG00000099994	SUSD2	0.729162	6.3862	6.33121	5.13526		0	0.760764	0
ENSG00000099995	SF3A1	6.21447	6.02663	5.70309	5.63014		0.576031	0.396198	0.908579
ENSG00000099998	GGT5	0.101326	2.66673	3.02713	2.47319		0.320824	0.666866	0.499604
ENSG00000099999	RNF215	1.70877	1.80149	2.1906	2.53943		0.941738	0.897829	0.920913
ENSG00000100003	SEC14L2	1.3986	0.532762	0.799712	0.198005		0.48618	1	1
ENSG00000100014	SPECC1L	4.13373	4.97762	5.19779	5.32436		2.50455e-10	0.429376	0.735344
ENSG00000100023	PPIL2	4.00221	4.27484	4.14796	4.28683		0.224813	0.791976	0.783449
ENSG00000100027	YPEL1	1.42699	2.04445	4.0609	4.32201		0.204756	1.76442e-12	0.257846
ENSG00000100028	SNRPD3	7.57087	7.55267	6.63441	6.30154		0.945314	6.54872e-06	0.258193
ENSG00000100029	PES1	5.49887	5.11624	4.24872	4.1123		0.00495164	7.68121e-07	0.736438
ENSG00000100030	MAPK1	4.81722	4.96166	4.94069	5.27484		0.693799	0.976434	0.494528
ENSG00000100031	GGT1	1.80955	1.70486	0.54279	0.426721		0.96179	0.610563	1
ENSG00000100033	PRODH	3.2309	2.88933	1.56991	0.701488		0.422376	0.0124711	0.298053
ENSG00000100034	PPM1F	2.67066	4.17088	4.7137	3.91844		0	0.0358229	0.00948827
ENSG00000100036	SLC35E4	1.20378	0.878112	1.15702	1.44431		0.22844	0.460763	0.464269
ENSG00000100038	TOP3B	3.9244	3.79796	3.87797	3.8336		0.784272	0.907926	0.95451
ENSG00000100056	DGCR14	2.94707	3.1662	2.80847	3.23859		0.502109	0.335113	0.245893
ENSG00000100058	CRYBB2P1	3.84099	3.87806	3.46344	4.14895		0.934081	0.30518	0.0487681
ENSG00000100060	MFNG	0.784392	4.85135	5.9733	3.71315		0	1.2915e-10	0
ENSG00000100065	CARD10	2.62464	2.40986	1.84485	1.20475		0.441133	0.114625	0.108729
ENSG00000100068	LRP5L	1.41662	1.81296	2.05991	1.33679		0.441917	0.697634	0.190993
ENSG00000100075	SLC25A1	5.94581	5.40638	4.42143	4.76369		1.13507e-05	1.39564e-06	0.235492
ENSG00000100077	ADRBK2	3.44602	3.11294	2.26104	2.49972		0.0633554	0.101934	0.769009
ENSG00000100078	PLA2G3	3.88359	2.71521	2.44891	1.33016		0	0.22697	3.60065e-08
ENSG00000100083	GGA1	3.90405	4.07334	4.71203	4.69133		0.590905	0.0173239	0.971393
ENSG00000100084	HIRA	4.56509	4.18227	3.95675	4.21739		0.000561043	0.303292	0.297711
ENSG00000100092	SH3BP1	4.37455	3.6255	3.26062	2.21561		3.21919e-05	0.482579	0.022043
ENSG00000100095	SEZ6L	0.0907086	2.08343	3.28263	5.0852		0.000149111	0.00010411	0
ENSG00000100097	LGALS1	5.18195	6.17315	7.02782	6.44792		3.48436e-05	3.18342e-05	0.0106422
ENSG00000100099	HPS4	3.53294	3.56697	3.81911	3.84983		0.948888	0.600538	0.966863
ENSG00000100100	PIK3IP1	0.969047	0.948331	2.34643	3.45026		0.978642	0.000349339	0.00658618
ENSG00000100101	RP1-37E16.12	0.552368	0.119062	0.665516	1.08508		1	1	0.232278
ENSG00000100104	SRRD	3.70367	3.59246	3.23451	3.5155		0.783842	0.329271	0.591858
ENSG00000100105	PATZ1	4.39014	4.28199	4.54552	5.30582		0.556309	0.212935	2.29694e-05
ENSG00000100106	TRIOBP	3.83645	3.51432	3.31562	3.86213		0.0968951	0.545364	0.0727552
ENSG00000100109	TFIP11	3.89572	3.986	3.71144	3.89068		0.84313	0.555181	0.750144
ENSG00000100116	GCAT	4.05724	4.31716	3.61834	2.69893		0.455974	0.0731888	0.0344924
ENSG00000100122	CRYBB1	1.52637	1.41956	0.08856	0		0.853173	0.035614	1
ENSG00000100124	ANKRD54	2.13361	2.60367	2.69469	3.28577		0.30012	0.900042	0.0613478
ENSG00000100129	EIF3L	8.22905	8.35442	8.35453	8.04058		0.51715	0.999834	0.311383
ENSG00000100138	NHP2L1	6.35769	5.88512	5.39883	5.45423		1.89104e-05	0.0103299	0.883733
ENSG00000100139	MICALL1	3.42605	4.23606	4.23307	5.78001		0.000457915	0.995675	2.17414e-11
ENSG00000100142	POLR2F	7.14451	6.85904	6.29718	6.26409		0.101238	0.0190022	0.951953
ENSG00000100146	SOX10	0.793847	1.99445	0.324982	0.0871409		2.20123e-05	0.00792111	1
ENSG00000100147	CCDC134	2.83161	2.38339	1.93781	1.74871		0.0758869	0.187651	0.695188
ENSG00000100150	DEPDC5	2.56234	3.14547	2.82446	3.21709		0.7478	0.87833	0.865177
ENSG00000100151	PICK1	3.02855	2.77386	2.65922	3.07828		0.620803	0.874731	0.330085
ENSG00000100154	TTC28	2.68736	2.93193	3.10728	3.50228		0.787612	0.796961	0.513633
ENSG00000100162	CENPM	4.95431	4.59788	3.32244	1.85843		0.0627035	9.32474e-07	0.000370062
ENSG00000100167	2013-09-03	4.06208	3.66961	4.98145	6.94371		0.00254984	0	0
ENSG00000100181	TPTEP1	1.20668	1.55385	2.40135	2.4595		0.513745	0.429975	0.975663
ENSG00000100196	KDELR3	2.18276	1.51834	0.424522	0.284489		0.447346	0.722149	1
ENSG00000100201	DDX17	6.87211	6.88535	7.23385	7.19822		0.954345	0.46462	0.964578
ENSG00000100206	DMC1	2.87407	3.53779	2.03343	0.882178		0.608389	0.22033	0.749887
ENSG00000100207	TCF20	4.18526	4.25291	4.22396	4.21774		0.788627	0.94741	0.990628
ENSG00000100209	HSCB	3.13618	2.92065	2.54062	2.21819		0.770988	0.664327	0.739584
ENSG00000100211	CBY1	3.77126	3.17498	3.44468	3.93092		0.0899495	0.639924	0.256947
ENSG00000100216	TOMM22	5.97336	5.72773	5.23863	5.07203		0.0065606	0.00152153	0.484719
ENSG00000100219	XBP1	5.76898	5.26446	3.94602	5.34873		3.51638e-09	0	0
ENSG00000100220	C22orf28	5.74358	5.43326	5.42418	5.30766		0.000384016	0.978473	0.647505
ENSG00000100221	JOSD1	3.09683	3.11407	3.47946	4.07553		0.978276	0.528474	0.231105
ENSG00000100225	FBXO7	4.88621	4.86129	4.95724	5.23801		0.933564	0.747318	0.212691
ENSG00000100226	GTPBP1	4.51042	4.40361	4.20567	4.22091		0.636766	0.643133	0.984189
ENSG00000100227	POLDIP3	4.83557	4.64635	4.42017	4.32986		0.281546	0.482531	0.836545
ENSG00000100234	TIMP3	1.00249	0.465851	2.63262	2.54673		0.000537442	0	0.767992
ENSG00000100239	PPP6R2	3.54142	4.02359	4.34705	5.1046		0.0106328	0.193396	0.000225716
ENSG00000100241	SBF1	3.79188	4.09392	4.79875	5.2046		0.108722	0.000160174	0.0582655
ENSG00000100242	SUN2	2.19331	3.96487	4.87596	5.20674		4.7759e-05	0.00646167	0.503154
ENSG00000100243	CYB5R3	5.58848	5.77218	5.74368	6.29739		0.0286551	0.900583	6.96063e-06
ENSG00000100246	DNAL4	2.45569	2.28244	2.78866	3.38662		0.712648	0.425191	0.433847
ENSG00000100258	LMF2	3.15419	3.50368	3.28722	3.70703		0.14044	0.515167	0.142365
ENSG00000100263	RHBDD3	4.30133	4.47466	4.24892	3.71456		0.725599	0.805565	0.568632
ENSG00000100266	PACSIN2	4.8187	4.28746	3.5796	3.80635		1.57221e-08	7.442e-06	0.386101
ENSG00000100271	TTLL1	1.94535	1.88311	2.60694	3.91057		0.899385	0.00364473	1.04984e-09
ENSG00000100276	RASL10A	0.336691	0.766402	0.940788	0.640837		0.181225	0.795092	0.723166
ENSG00000100280	AP1B1	4.89294	5.23235	4.89069	5.03113		0.0057611	0.0515571	0.604747
ENSG00000100281	HMGXB4	3.97379	3.97539	3.05729	2.66954		0.997257	0.00168402	0.3392
ENSG00000100284	TOM1	3.02075	3.25233	3.309	4.05603		0.637819	0.949463	0.136882
ENSG00000100285	NEFH	1.9707	4.93871	5.01466	4.31996		0	0.665057	7.83607e-09
ENSG00000100288	CHKB	3.90226	4.26764	4.67113	4.71221		0.349876	0.415781	0.963705
ENSG00000100290	BIK	0.901304	1.40829	2.76489	3.39946		0.267788	9.6026e-05	0.0352227
ENSG00000100292	HMOX1	3.68622	2.88679	2.59185	3.4801		1.5432e-07	0.265494	4.15291e-05
ENSG00000100294	MCAT	2.88431	2.82344	2.61568	2.90912		0.917226	0.724696	0.59697
ENSG00000100296	THOC5	4.50613	4.39594	4.84386	5.49392		0.81344	0.198367	0.244076
ENSG00000100297	MCM5	6.38677	5.80317	4.01096	3.26127		0	0	2.45493e-05
ENSG00000100299	ARSA	1.32713	2.27215	2.65057	3.17115		0.00989693	0.438924	0.202524
ENSG00000100300	TSPO	3.17889	2.35884	1.93509	1.89865		0.0823989	0.567111	0.978003
ENSG00000100302	RASD2	1.14262	0.710607	0.413866	0.0553814		0.0182944	1	1
ENSG00000100304	TTLL12	5.35301	5.12524	4.194	4.01393		0.00222923	0	0.330948
ENSG00000100307	CBX7	1.82681	0.931883	0.698707	1.12155		0.0900099	0.738306	0.503781
ENSG00000100311	PDGFB	1.07955	0.377556	0.275596	0.127975		0.315683	1	1
ENSG00000100314	CABP7	0.198517	4.46071	3.93209	1.73934		0	6.39334e-05	0
ENSG00000100316	RPL3	10.1724	10.2432	9.66988	8.96077		0.40852	6.97902e-06	5.51336e-07
ENSG00000100319	ZMAT5	2.87931	2.697	3.254	3.44319		0.729832	0.324181	0.79542
ENSG00000100320	RBFOX2	5.54564	6.08352	6.64183	7.20973		8.10917e-05	0.0116007	0.0189239
ENSG00000100321	SYNGR1	3.98358	3.96823	4.01634	4.74421		0.984835	0.955482	0.0918305
ENSG00000100324	TAB1	3.57423	3.44194	3.53562	3.44748		0.498465	0.777352	0.801251
ENSG00000100325	ASCC2	3.93344	4.35514	4.26687	4.34112		0.0330456	0.844793	0.884554
ENSG00000100330	MTMR3	2.47494	2.57313	3.75257	3.62484		0.89297	0.171222	0.934759
ENSG00000100335	SMCR7L	3.8234	4.11819	3.87349	4.15992		0.0737562	0.304973	0.263506
ENSG00000100341	PNPLA5	1.43769	0.132427	0	0.0617372		0.00240996	1	1
ENSG00000100344	PNPLA3	3.69396	3.13966	3.70126	3.66153		0.212878	0.696336	0.985837
ENSG00000100345	MYH9	6.55444	5.75475	4.69329	5.00289		0	0	0.0187947
ENSG00000100347	SAMM50	5.2077	4.80127	4.72435	4.62006		8.52381e-05	0.838919	0.786183
ENSG00000100348	TXN2	4.54163	4.73712	5.14554	5.15434		0.432512	0.0768575	0.986068
ENSG00000100350	FOXRED2	3.43267	3.90909	4.08712	4.0215		0.0315744	0.650559	0.905385
ENSG00000100353	EIF3D	6.52584	6.52409	6.67265	5.95568		0.99478	0.537709	0.000141743
ENSG00000100354	TNRC6B	4.01833	3.78098	3.55474	3.32549		0.650439	0.821767	0.903594
ENSG00000100359	SGSM3	4.29242	4.89366	5.32067	4.98775		0.0507433	0.317906	0.525882
ENSG00000100360	IFT27	4.25037	4.25757	4.12951	4.42051		0.990706	0.862313	0.633256
ENSG00000100362	PVALB	1.56037	3.77713	0.537891	0.107725		0.00117351	0.00489217	1
ENSG00000100364	KIAA0930	4.56413	3.98573	4.82196	5.95907		0.000632436	7.91608e-05	1.8761e-08
ENSG00000100372	SLC25A17	4.06868	3.70727	3.02854	3.4194		0.200986	0.126167	0.48663
ENSG00000100376	FAM118A	2.90954	2.39024	2.6768	2.54211		0.123126	0.646073	0.876834
ENSG00000100379	KCTD17	3.74485	3.74754	4.77269	5.26507		0.995582	1.06238e-05	0.0498918
ENSG00000100380	ST13	6.66696	6.99092	7.02197	6.30603		0.0151108	0.937964	0.000868877
ENSG00000100387	RBX1	5.7429	5.5374	5.56433	5.7032		0.0894254	0.938473	0.619386
ENSG00000100393	EP300	4.57576	4.50626	4.54587	4.37905		0.416166	0.832994	0.245635
ENSG00000100395	L3MBTL2	3.37324	3.06943	2.59727	2.99367		0.167056	0.0299403	0.136021
ENSG00000100401	RANGAP1	5.54096	5.37327	5.08821	4.97251		0.100888	0.054344	0.612091
ENSG00000100403	ZC3H7B	4.23123	3.75555	3.84736	4.20164		5.18195e-06	0.695635	0.0366804
ENSG00000100410	PHF5A	5.79549	5.11654	4.59295	4.50906		6.28452e-08	0.0240339	0.836277
ENSG00000100412	ACO2	4.86837	5.54431	5.62118	5.62723		1.08295e-09	0.774	0.987765
ENSG00000100413	POLR3H	3.94017	3.50939	3.08761	3.70142		0.144667	0.655139	0.480101
ENSG00000100416	TRMU	4.17589	4.42837	4.12813	3.37096		0.253789	0.374455	0.017611
ENSG00000100417	PMM1	2.49338	2.97526	3.47787	3.97912		0.105527	0.112675	0.0773972
ENSG00000100418	DESI1	3.58937	3.45079	3.61611	3.86409		0.562478	0.592794	0.40442
ENSG00000100422	CERK	4.1966	4.60226	5.4764	5.80218		8.83634e-05	3.45605e-13	0.0297041
ENSG00000100425	BRD1	3.31626	3.6735	4.06089	4.44625		0.0551966	0.0263992	0.0534797
ENSG00000100426	ZBED4	3.40892	3.64297	4.06889	4.53444		0.00806802	0.000231423	0.000190477
ENSG00000100429	HDAC10	2.59441	2.32451	2.97904	3.02791		0.713066	0.422953	0.969529
ENSG00000100439	ABHD4	4.4444	4.03565	2.54549	1.94227		0.0113263	8.82586e-14	0.0329815
ENSG00000100441	KHNYN	2.76315	3.27177	3.97571	3.46561		0.0186894	0.00359692	0.0587542
ENSG00000100442	FKBP3	6.69782	6.45644	6.05724	6.18782		0.00411197	0.0078048	0.58133
ENSG00000100445	SDR39U1	4.28555	4.52935	4.79457	4.84688		0.521565	0.713594	0.956958
ENSG00000100461	RBM23	4.24007	4.69399	4.88292	5.02267		0.101458	0.819996	0.879935
ENSG00000100462	PRMT5	6.02858	5.7493	5.18377	4.72249		0.232053	0.124593	0.328724
ENSG00000100473	COCH	2.52835	2.8298	2.78198	3.9571		0.528087	0.956728	0.00811181
ENSG00000100478	AP4S1	2.45313	2.12573	1.68804	1.98849		0.511286	0.546306	0.706864
ENSG00000100479	POLE2	3.95476	3.70771	2.36473	1.63757		0.64328	0.018194	0.47891
ENSG00000100483	METTL21D	2.12455	2.05293	2.13297	2.15013		0.931562	0.924693	0.987239
ENSG00000100485	SOS2	2.06563	2.97046	3.75444	4.16946		2.34876e-06	2.18058e-05	0.0477405
ENSG00000100490	CDKL1	0.774486	4.282	2.2354	1.72802		3.00283e-11	0.000688565	0.620182
ENSG00000100503	NIN	2.54039	4.34304	5.0506	4.72843		0	0.0640421	0.555244
ENSG00000100504	PYGL	4.26262	3.0397	1.56285	1.02259		6.80021e-15	4.37023e-08	0.0827831
ENSG00000100505	TRIM9	1.21254	1.07123	1.92519	1.90064		0.767044	0.00375817	0.974834
ENSG00000100519	PSMC6	6.08433	5.84714	5.68205	5.47522		0.184684	0.599723	0.548551
ENSG00000100522	GNPNAT1	4.75728	3.76848	2.83216	2.29567		0.000109506	0.00558668	0.261292
ENSG00000100523	DDHD1	2.05433	2.53359	3.11663	2.60323		0.0916645	0.0961693	0.144998
ENSG00000100526	CDKN3	4.99789	4.71788	4.22062	2.08637		0.388998	0.246008	0.000118542
ENSG00000100528	CNIH	5.53051	5.75876	5.41973	4.92801		0.30772	0.230857	0.0970995
ENSG00000100532	CGRRF1	2.94383	2.87441	2.76238	3.203		0.920371	0.88604	0.392644
ENSG00000100554	ATP6V1D	4.55295	4.36698	4.77209	5.3507		0.461821	0.118222	0.0237643
ENSG00000100564	PIGH	1.92154	3.38017	3.5531	3.81285		9.44645e-07	0.804585	0.690567
ENSG00000100567	PSMA3	7.25972	7.1071	6.29913	5.97557		0.148699	4.48627e-06	0.273859
ENSG00000100568	VTI1B	4.81536	4.48846	4.5201	4.69243		0.319685	0.970729	0.827592
ENSG00000100575	TIMM9	4.92182	5.06313	4.91518	4.59497		0.756216	0.815679	0.60623
ENSG00000100577	GSTZ1	3.75033	4.26153	3.61384	3.39963		0.0612747	0.0672942	0.709894
ENSG00000100578	KIAA0586	3.21659	3.74639	3.64719	3.34005		0.0866279	0.877085	0.580517
ENSG00000100580	TMED8	2.36322	2.42024	2.095	2.26293		0.694844	0.0152151	0.33643
ENSG00000100591	AHSA1	6.42914	6.64525	6.40054	6.11904		0.0160901	0.141024	0.139326
ENSG00000100592	DAAM1	3.83352	4.1446	5.07537	5.70429		0.440757	0.00552498	0.0750797
ENSG00000100596	SPTLC2	3.65592	3.05344	2.50445	3.01545		0.000172592	0.000832774	0.874013
ENSG00000100599	RIN3	0.6078	1.81271	0.496277	0.169542		0.0146618	0.0198396	1
ENSG00000100600	LGMN	4.80995	5.14047	4.45213	3.92759		0.021434	7.3357e-05	0.016414
ENSG00000100601	ALKBH1	2.97944	2.66717	2.49116	2.61305		0.251722	0.640773	0.784272
ENSG00000100603	SNW1	5.29565	5.13054	5.20551	5.16192		0.452092	0.859835	0.934759
ENSG00000100604	CHGA	3.03295	4.12903	6.94304	8.1771		2.61945e-08	0	0
ENSG00000100605	ITPK1	5.3927	5.75557	5.91202	5.46718		0.131119	0.727288	0.220533
ENSG00000100612	DHRS7	4.04174	5.04892	5.23596	5.22969		1.08629e-06	0.563848	0.990531
ENSG00000100614	PPM1A	4.47211	3.97446	4.24123	4.60391		0.0224298	0.43594	0.243166
[truncated: 14,590 more rows]

## Sheet: Table S2
Supplementary Table S2. GO term enrichment of significantly differentially-regulated genes between Day 0 and Day4 (>1.5 fold change; q < 0.05).
Up-regulated
GO Term	Description	P-value	FDR q-value	Enrichment	N	B	n	b	Genes
GO:0007399	nervous system development	2.8e-15	2.83e-11	1.93	12072	235	3094	116	[NRN1 - neuritin 1, DOK5 - docking protein 5, MAB21L2 - mab-21-like 2 (c. elegans), APLP1 - amyloid beta (a4) precursor-like protein 1, SPAST - spastin, DCTN1 - dynactin 1, GSK3A - glycogen synthase kinase 3 alpha, NUMBL - numb homolog (drosophila)-like, MYT1 - myelin transcription factor 1, PAX5 - paired box 5, DPYSL4 - dihydropyrimidinase-like 4, NAGLU - n-acetylglucosaminidase, alpha, SEMA5B -…
GO:0007268	synaptic transmission	8.02e-14	4.06e-10	1.8	12072	275	3094	127	[GABBR2 - gamma-aminobutyric acid (gaba) b receptor, 2, SDCBP - syndecan binding protein (syntenin), ABAT - 4-aminobutyrate aminotransferase, GNG2 - guanine nucleotide binding protein (g protein), gamma 2, STX1B - syntaxin 1b, HRAS - v-ha-ras harvey rat sarcoma viral oncogene homolog, APBA2 - amyloid beta (a4) precursor protein-binding, family a, member 2, ACHE - acetylcholinesterase, MYO6 - myos…
GO:0048731	system development	1.09e-13	3.69e-10	1.6	12072	466	3094	191	[NRN1 - neuritin 1, DOK5 - docking protein 5, MAB21L2 - mab-21-like 2 (c. elegans), BMPR2 - bone morphogenetic protein receptor, type ii (serine/threonine kinase), APLP1 - amyloid beta (a4) precursor-like protein 1, DLK1 - delta-like 1 homolog (drosophila), PAM - peptidylglycine alpha-amidating monooxygenase, RET - ret proto-oncogene, PARK2 - parkinson protein 2, e3 ubiquitin protein ligase (park…
GO:0050767	regulation of neurogenesis	3.07e-12	7.77e-09	1.7	12072	313	3094	136	[RUFY3 - run and fyve domain containing 3, GDI1 - gdp dissociation inhibitor 1, LGALS1 - lectin, galactoside-binding, soluble, 1, RELA - v-rel reticuloendotheliosis viral oncogene homolog a (avian), PALM - paralemmin, ZEB1 - zinc finger e-box binding homeobox 1, PROX1 - prospero homeobox 1, TCF12 - transcription factor 12, ZSWIM6 - zinc finger, swim-type containing 6, PLXNA3 - plexin a3, RET - re…
GO:0045664	regulation of neuron differentiation	3.64e-12	7.39e-09	1.76	12072	261	3094	118	[GDI1 - gdp dissociation inhibitor 1, RUFY3 - run and fyve domain containing 3, LGALS1 - lectin, galactoside-binding, soluble, 1, PALM - paralemmin, ZEB1 - zinc finger e-box binding homeobox 1, PROX1 - prospero homeobox 1, TCF12 - transcription factor 12, RET - ret proto-oncogene, PLXNA3 - plexin a3, GSK3B - glycogen synthase kinase 3 beta, SEMA7A - semaphorin 7a, gpi membrane anchor (john milton…
GO:0023051	regulation of signaling	8.29e-12	1.4e-08	1.29	12072	1434	3094	475	[GDI1 - gdp dissociation inhibitor 1, A2M - alpha-2-macroglobulin, MAGI3 - membrane associated guanylate kinase, ww and pdz domain containing 3, LGALS1 - lectin, galactoside-binding, soluble, 1, ARHGAP36 - rho gtpase activating protein 36, ABCA1 - atp-binding cassette, sub-family a (abc1), member 1, FAM13B - family with sequence similarity 13, member b, AKAP12 - a kinase (prka) anchor protein 12,…
GO:0051960	regulation of nervous system development	9.49e-12	1.37e-08	1.64	12072	344	3094	145	[GDI1 - gdp dissociation inhibitor 1, RUFY3 - run and fyve domain containing 3, LGALS1 - lectin, galactoside-binding, soluble, 1, RELA - v-rel reticuloendotheliosis viral oncogene homolog a (avian), PALM - paralemmin, ZEB1 - zinc finger e-box binding homeobox 1, PROX1 - prospero homeobox 1, TCF12 - transcription factor 12, RET - ret proto-oncogene, PLXNA3 - plexin a3, ZSWIM6 - zinc finger, swim-t…
GO:0010646	regulation of cell communication	1.52e-11	1.92e-08	1.29	12072	1439	3094	475	[GDI1 - gdp dissociation inhibitor 1, A2M - alpha-2-macroglobulin, MAGI3 - membrane associated guanylate kinase, ww and pdz domain containing 3, LGALS1 - lectin, galactoside-binding, soluble, 1, ARHGAP36 - rho gtpase activating protein 36, ABCA1 - atp-binding cassette, sub-family a (abc1), member 1, FAM13B - family with sequence similarity 13, member b, AKAP12 - a kinase (prka) anchor protein 12,…
GO:0044700	single organism signaling	1.61e-11	1.81e-08	1.58	12072	404	3094	164	[GABBR2 - gamma-aminobutyric acid (gaba) b receptor, 2, SDCBP - syndecan binding protein (syntenin), IL11 - interleukin 11, GPR56 - g protein-coupled receptor 56, CDC42 - cell division cycle 42 (gtp binding protein, 25kda), GNG2 - guanine nucleotide binding protein (g protein), gamma 2, ABAT - 4-aminobutyrate aminotransferase, STX1B - syntaxin 1b, HRAS - v-ha-ras harvey rat sarcoma viral oncogene…
GO:0023052	signaling	1.61e-11	1.63e-08	1.58	12072	404	3094	164	[GABBR2 - gamma-aminobutyric acid (gaba) b receptor, 2, SDCBP - syndecan binding protein (syntenin), IL11 - interleukin 11, GPR56 - g protein-coupled receptor 56, CDC42 - cell division cycle 42 (gtp binding protein, 25kda), GNG2 - guanine nucleotide binding protein (g protein), gamma 2, ABAT - 4-aminobutyrate aminotransferase, STX1B - syntaxin 1b, HRAS - v-ha-ras harvey rat sarcoma viral oncogene…
GO:0007267	cell-cell signaling	2.19e-11	2.02e-08	1.59	12072	393	3094	160	[GABBR2 - gamma-aminobutyric acid (gaba) b receptor, 2, SDCBP - syndecan binding protein (syntenin), IL11 - interleukin 11, GPR56 - g protein-coupled receptor 56, CDC42 - cell division cycle 42 (gtp binding protein, 25kda), GNG2 - guanine nucleotide binding protein (g protein), gamma 2, ABAT - 4-aminobutyrate aminotransferase, STX1B - syntaxin 1b, HRAS - v-ha-ras harvey rat sarcoma viral oncogene…
GO:0007411	axon guidance	2.42e-11	2.04e-08	1.71	12072	276	3094	121	[C1orf187 - chromosome 1 open reading frame 187, SDCBP - syndecan binding protein (syntenin), CNTNAP1 - contactin associated protein 1, KIAA1598 - kiaa1598, PAK2 - p21 protein (cdc42/rac)-activated kinase 2, ARHGAP39 - rho gtpase activating protein 39, CDC42 - cell division cycle 42 (gtp binding protein, 25kda), PLXNA3 - plexin a3, GSK3B - glycogen synthase kinase 3 beta, HRAS - v-ha-ras harvey r…
GO:0048856	anatomical structure development	3.63e-11	2.83e-08	1.27	12072	1555	3094	506	[NRN1 - neuritin 1, PATZ1 - poz (btb) and at hook containing zinc finger 1, PLXNA3 - plexin a3, SPAST - spastin, GCK - glucokinase (hexokinase 4), ABR - active bcr-related, SOX11 - sry (sex determining region y)-box 11, PLXNA2 - plexin a2, SOX5 - sry (sex determining region y)-box 5, ACADM - acyl-coa dehydrogenase, c-4 to c-12 straight chain, MARK4 - map/microtubule affinity-regulating kinase 4, …
GO:0060284	regulation of cell development	6.14e-11	4.44e-08	1.58	12072	382	3094	155	[GDI1 - gdp dissociation inhibitor 1, RUFY3 - run and fyve domain containing 3, LGALS1 - lectin, galactoside-binding, soluble, 1, RELA - v-rel reticuloendotheliosis viral oncogene homolog a (avian), PALM - paralemmin, ZEB1 - zinc finger e-box binding homeobox 1, TCF12 - transcription factor 12, PROX1 - prospero homeobox 1, PLXNA3 - plexin a3, RET - ret proto-oncogene, ZSWIM6 - zinc finger, swim-t…
GO:0007156	homophilic cell adhesion	7.14e-11	4.83e-08	2.21	12072	97	3094	55	[PTPRM - protein tyrosine phosphatase, receptor type, m, PCDHGA3 - protocadherin gamma subfamily a, 3, ODZ3 - odz, odd oz/ten-m homolog 3 (drosophila), PCDHB15 - protocadherin beta 15, RET - ret proto-oncogene, PCDHB14 - protocadherin beta 14, PCDHB13 - protocadherin beta 13, PCDHB12 - protocadherin beta 12, PCDHB11 - protocadherin beta 11, PCDHB9 - protocadherin beta 9, PCDHB8 - protocadherin be…
GO:0048812	neuron projection morphogenesis	1.96e-10	1.24e-07	2.01	12072	130	3094	67	[NTNG2 - netrin g2, CHRNB2 - cholinergic receptor, nicotinic, beta 2 (neuronal), CNTNAP1 - contactin associated protein 1, PAK3 - p21 protein (cdc42/rac)-activated kinase 3, DRD2 - dopamine receptor d2, DICER1 - dicer 1, ribonuclease type iii, NYAP1 - neuronal tyrosine-phosphorylated phosphoinositide-3-kinase adaptor 1, ZSWIM6 - zinc finger, swim-type containing 6, FZD1 - frizzled family receptor…
GO:0007416	synapse assembly	6.73e-10	4.01e-07	2.83	12072	40	3094	29	[DRD2 - dopamine receptor d2, NRCAM - neuronal cell adhesion molecule, PTPRD - protein tyrosine phosphatase, receptor type, d, DNER - delta/notch-like egf repeat containing, PCDHB14 - protocadherin beta 14, PCDHB13 - protocadherin beta 13, PCDHB11 - protocadherin beta 11, PCDHB9 - protocadherin beta 9, CADM1 - cell adhesion molecule 1, PCDHB4 - protocadherin beta 4, NLGN1 - neuroligin 1, PCDHB6 -…
GO:0051969	regulation of transmission of nerve impulse	1.75e-09	9.83e-07	1.92	12072	138	3094	68	[CHRNB2 - cholinergic receptor, nicotinic, beta 2 (neuronal), PFN2 - profilin 2, CHRNB4 - cholinergic receptor, nicotinic, beta 4 (neuronal), DRD4 - dopamine receptor d4, DRD2 - dopamine receptor d2, DICER1 - dicer 1, ribonuclease type iii, CHRNA3 - cholinergic receptor, nicotinic, alpha 3 (neuronal), CAMK2B - calcium/calmodulin-dependent protein kinase ii beta, GSK3B - glycogen synthase kinase 3…
GO:0007154	cell communication	1.92e-09	1.02e-06	1.45	12072	519	3094	193	[GABBR2 - gamma-aminobutyric acid (gaba) b receptor, 2, SNX30 - sorting nexin family member 30, BMPR2 - bone morphogenetic protein receptor, type ii (serine/threonine kinase), SNX29 - sorting nexin 29, ABAT - 4-aminobutyrate aminotransferase, GCK - glucokinase (hexokinase 4), HRAS - v-ha-ras harvey rat sarcoma viral oncogene homolog, TRH - thyrotropin-releasing hormone, NRP1 - neuropilin 1, ACHE …
GO:0031344	regulation of cell projection organization	2.63e-09	1.33e-06	1.73	12072	210	3094	93	[CHRNB2 - cholinergic receptor, nicotinic, beta 2 (neuronal), GDI1 - gdp dissociation inhibitor 1, RUFY3 - run and fyve domain containing 3, LGALS1 - lectin, galactoside-binding, soluble, 1, MIEN1 - migration and invasion enhancer 1, PALM - paralemmin, ODZ3 - odz, odd oz/ten-m homolog 3 (drosophila), PTPRD - protein tyrosine phosphatase, receptor type, d, CHRNA3 - cholinergic receptor, nicotinic,…
GO:0044057	regulation of system process	3.94e-09	1.9e-06	1.62	12072	277	3094	115	[FTO - fat mass and obesity associated, BMPR2 - bone morphogenetic protein receptor, type ii (serine/threonine kinase), GSK3B - glycogen synthase kinase 3 beta, GSK3A - glycogen synthase kinase 3 alpha, HRC - histidine rich calcium binding protein, HRAS - v-ha-ras harvey rat sarcoma viral oncogene homolog, GSTM2 - glutathione s-transferase mu 2 (muscle), PSEN1 - presenilin 1, RAB8B - rab8b, membe…
GO:0030182	neuron differentiation	5.15e-09	2.37e-06	1.97	12072	119	3094	60	[C1orf187 - chromosome 1 open reading frame 187, WNT9A - wingless-type mmtv integration site family, member 9a, NNAT - neuronatin, MYEF2 - myelin expression factor 2, DICER1 - dicer 1, ribonuclease type iii, PROX1 - prospero homeobox 1, PTPRD - protein tyrosine phosphatase, receptor type, d, STMN2 - stathmin-like 2, FZD1 - frizzled family receptor 1, PSEN1 - presenilin 1, SOX11 - sry (sex determi…
GO:0010975	regulation of neuron projection development	5.85e-09	2.58e-06	1.78	12072	175	3094	80	[CHRNB2 - cholinergic receptor, nicotinic, beta 2 (neuronal), GDI1 - gdp dissociation inhibitor 1, RUFY3 - run and fyve domain containing 3, LGALS1 - lectin, galactoside-binding, soluble, 1, PALM - paralemmin, ODZ3 - odz, odd oz/ten-m homolog 3 (drosophila), PTPRD - protein tyrosine phosphatase, receptor type, d, CHRNA3 - cholinergic receptor, nicotinic, alpha 3 (neuronal), RET - ret proto-oncoge…
GO:0031644	regulation of neurological system process	5.93e-09	2.5e-06	1.87	12072	144	3094	69	[PFN2 - profilin 2, CHRNB2 - cholinergic receptor, nicotinic, beta 2 (neuronal), CHRNB4 - cholinergic receptor, nicotinic, beta 4 (neuronal), DRD4 - dopamine receptor d4, DRD2 - dopamine receptor d2, DICER1 - dicer 1, ribonuclease type iii, CHRNA3 - cholinergic receptor, nicotinic, alpha 3 (neuronal), CAMK2B - calcium/calmodulin-dependent protein kinase ii beta, GSK3B - glycogen synthase kinase 3…
GO:0050804	regulation of synaptic transmission	6.53e-09	2.65e-06	1.94	12072	125	3094	62	[CHRNB2 - cholinergic receptor, nicotinic, beta 2 (neuronal), PFN2 - profilin 2, CHRNB4 - cholinergic receptor, nicotinic, beta 4 (neuronal), DRD4 - dopamine receptor d4, DRD2 - dopamine receptor d2, CHRNA3 - cholinergic receptor, nicotinic, alpha 3 (neuronal), CAMK2B - calcium/calmodulin-dependent protein kinase ii beta, GSK3B - glycogen synthase kinase 3 beta, PPP3CB - protein phosphatase 3, ca…
GO:0050808	synapse organization	6.89e-09	2.69e-06	2.16	12072	83	3094	46	[TNC - tenascin c, RAB39B - rab39b, member ras oncogene family, DOK7 - docking protein 7, PALM - paralemmin, DRD2 - dopamine receptor d2, PAK3 - p21 protein (cdc42/rac)-activated kinase 3, NRCAM - neuronal cell adhesion molecule, SNCG - synuclein, gamma (breast cancer-specific protein 1), PTPRD - protein tyrosine phosphatase, receptor type, d, CHRNA1 - cholinergic receptor, nicotinic, alpha 1 (mu…
GO:0007610	behavior	8.6e-09	3.23e-06	1.62	12072	268	3094	111	[GCNT4 - glucosaminyl (n-acetyl) transferase 4, core 2, AFF2 - af4/fmr2 family, member 2, TCF15 - transcription factor 15 (basic helix-loop-helix), ADM2 - adrenomedullin 2, ABAT - 4-aminobutyrate aminotransferase, HRAS - v-ha-ras harvey rat sarcoma viral oncogene homolog, PSEN1 - presenilin 1, NAGLU - n-acetylglucosaminidase, alpha, TRH - thyrotropin-releasing hormone, APBA2 - amyloid beta (a4) p…
GO:0007409	axonogenesis	8.69e-09	3.15e-06	2.13	12072	86	3094	47	[NTNG2 - netrin g2, CHRNB2 - cholinergic receptor, nicotinic, beta 2 (neuronal), BRSK1 - br serine/threonine kinase 1, TNC - tenascin c, ISL1 - isl lim homeobox 1, JUN - jun proto-oncogene, BAI1 - brain-specific angiogenesis inhibitor 1, DRD2 - dopamine receptor d2, PAK3 - p21 protein (cdc42/rac)-activated kinase 3, NRCAM - neuronal cell adhesion molecule, PLXNA4 - plexin a4, JAK2 - janus kinase …
GO:0044708	single-organism behavior	8.77e-09	3.07e-06	1.67	12072	226	3094	97	[AFF2 - af4/fmr2 family, member 2, ABAT - 4-aminobutyrate aminotransferase, HRAS - v-ha-ras harvey rat sarcoma viral oncogene homolog, PSEN1 - presenilin 1, NAGLU - n-acetylglucosaminidase, alpha, TRH - thyrotropin-releasing hormone, APBA2 - amyloid beta (a4) precursor protein-binding, family a, member 2, APBB1 - amyloid beta (a4) precursor protein-binding, family b, member 1 (fe65), AGTPBP1 - at…
GO:0032502	developmental process	2.05e-08	6.93e-06	1.17	12072	2562	3094	766	[NRN1 - neuritin 1, A2M - alpha-2-macroglobulin, LGALS1 - lectin, galactoside-binding, soluble, 1, GCNT4 - glucosaminyl (n-acetyl) transferase 4, core 2, PATZ1 - poz (btb) and at hook containing zinc finger 1, ADM2 - adrenomedullin 2, PLXNA3 - plexin a3, ZSWIM6 - zinc finger, swim-type containing 6, KLF6 - kruppel-like factor 6, SPAST - spastin, MSL3 - male-specific lethal 3 homolog (drosophila),…
									ible transcript 4, IFT140 - intraflagellar transport 140 homolog (chlamydomonas), PGAP1 - post-gpi attachment to proteins 1, INVS - inversin, ANGPTL2 - angiopoietin-like 2, NHLH2 - nescient helix loop helix 2, NHLH1 - nescient helix loop helix 1, CRB1 - crumbs homolog 1 (drosophila), NGFR - nerve growth factor receptor, TLX3 - t-cell leukemia homeobox 3, DLL4 - delta-like 4 (drosophila), RAB3A - …
GO:0045595	regulation of cell differentiation	5.26e-08	1.72e-05	1.34	12072	716	3094	246	[GDI1 - gdp dissociation inhibitor 1, FSTL3 - follistatin-like 3 (secreted glycoprotein), RUFY3 - run and fyve domain containing 3, LGALS1 - lectin, galactoside-binding, soluble, 1, RELA - v-rel reticuloendotheliosis viral oncogene homolog a (avian), FAM213A - family with sequence similarity 213, member a, BMPR2 - bone morphogenetic protein receptor, type ii (serine/threonine kinase), PLXNA3 - pl…
GO:2000026	regulation of multicellular organismal development	7.51e-08	2.38e-05	1.33	12072	739	3094	252	[GDI1 - gdp dissociation inhibitor 1, FSTL3 - follistatin-like 3 (secreted glycoprotein), RUFY3 - run and fyve domain containing 3, LGALS1 - lectin, galactoside-binding, soluble, 1, RELA - v-rel reticuloendotheliosis viral oncogene homolog a (avian), FAM213A - family with sequence similarity 213, member a, BMPR2 - bone morphogenetic protein receptor, type ii (serine/threonine kinase), ADM2 - adre…
GO:0016339	calcium-dependent cell-cell adhesion	1.04e-07	3.19e-05	3.44	12072	17	3094	15	[NRXN1 - neurexin 1, PCDHB14 - protocadherin beta 14, PCDHB5 - protocadherin beta 5, PCDHB13 - protocadherin beta 13, PCDHB11 - protocadherin beta 11, PCDHB9 - protocadherin beta 9, CDH2 - cadherin 2, type 1, n-cadherin (neuronal), NLGN1 - neuroligin 1, PCDHB4 - protocadherin beta 4, DCHS1 - dachsous 1 (drosophila), PCDHB6 - protocadherin beta 6, PCDHB16 - protocadherin beta 16, PCDHB2 - protocad…
GO:0007165	signal transduction	1.41e-07	4.21e-05	1.16	12072	2444	3094	727	[GABBR2 - gamma-aminobutyric acid (gaba) b receptor, 2, GDI1 - gdp dissociation inhibitor 1, RAB39B - rab39b, member ras oncogene family, A2M - alpha-2-macroglobulin, MAML3 - mastermind-like 3 (drosophila), MAGI3 - membrane associated guanylate kinase, ww and pdz domain containing 3, LGALS1 - lectin, galactoside-binding, soluble, 1, FASTK - fas-activated serine/threonine kinase, ARHGAP36 - rho gt…
									e kinase 2 (c. elegans), CHL1 - cell adhesion molecule with homology to l1cam (close homolog of l1), CHRM4 - cholinergic receptor, muscarinic 4, FZD1 - frizzled family receptor 1, CHN2 - chimerin (chimaerin) 2, CHN1 - chimerin (chimaerin) 1, RRAGC - ras-related gtp binding c, BBC3 - bcl2 binding component 3, TLE1 - transducin-like enhancer of split 1 (e(sp1) homolog, drosophila), ZDHHC17 - zinc f…
GO:0006935	chemotaxis	1.78e-07	5.17e-05	1.48	12072	357	3094	135	[C1orf187 - chromosome 1 open reading frame 187, SDCBP - syndecan binding protein (syntenin), CNTNAP1 - contactin associated protein 1, KIAA1598 - kiaa1598, BCAR1 - breast cancer anti-estrogen resistance 1, PAK2 - p21 protein (cdc42/rac)-activated kinase 2, ARHGAP39 - rho gtpase activating protein 39, CDC42 - cell division cycle 42 (gtp binding protein, 25kda), PLXNA3 - plexin a3, GSK3B - glycoge…
GO:0042330	taxis	1.78e-07	5.02e-05	1.48	12072	357	3094	135	[C1orf187 - chromosome 1 open reading frame 187, SDCBP - syndecan binding protein (syntenin), CNTNAP1 - contactin associated protein 1, KIAA1598 - kiaa1598, BCAR1 - breast cancer anti-estrogen resistance 1, PAK2 - p21 protein (cdc42/rac)-activated kinase 2, ARHGAP39 - rho gtpase activating protein 39, CDC42 - cell division cycle 42 (gtp binding protein, 25kda), PLXNA3 - plexin a3, GSK3B - glycoge…
GO:0051239	regulation of multicellular organismal process	2.69e-07	7.36e-05	1.25	12072	1149	3094	367	[RUFY3 - run and fyve domain containing 3, FSTL3 - follistatin-like 3 (secreted glycoprotein), GDI1 - gdp dissociation inhibitor 1, LGALS1 - lectin, galactoside-binding, soluble, 1, FTO - fat mass and obesity associated, RELA - v-rel reticuloendotheliosis viral oncogene homolog a (avian), FAM213A - family with sequence similarity 213, member a, BMPR2 - bone morphogenetic protein receptor, type ii…
GO:0001764	neuron migration	2.88e-07	7.69e-05	2.12	12072	70	3094	38	[NEUROG2 - neurogenin 2, KIRREL3 - kin of irre like 3 (drosophila), DISC1 - disrupted in schizophrenia 1, NRCAM - neuronal cell adhesion molecule, FGF13 - fibroblast growth factor 13, DNER - delta/notch-like egf repeat containing, CDK5R1 - cyclin-dependent kinase 5, regulatory subunit 1 (p35), CHL1 - cell adhesion molecule with homology to l1cam (close homolog of l1), SATB2 - satb homeobox 2, CEL…
GO:0007169	transmembrane receptor protein tyrosine kinase signaling pathway	4.15e-07	0.000108	1.42	12072	420	3094	153	[PIK3R3 - phosphoinositide-3-kinase, regulatory subunit 3 (gamma), DOK5 - docking protein 5, GAB2 - grb2-associated binding protein 2, RELA - v-rel reticuloendotheliosis viral oncogene homolog a (avian), BCAR1 - breast cancer anti-estrogen resistance 1, DNAL4 - dynein, axonemal, light chain 4, BMPR2 - bone morphogenetic protein receptor, type ii (serine/threonine kinase), CDC42 - cell division cy…
GO:0009966	regulation of signal transduction	4.46e-07	0.000113	1.23	12072	1264	3094	398	[MAGI3 - membrane associated guanylate kinase, ww and pdz domain containing 3, GDI1 - gdp dissociation inhibitor 1, A2M - alpha-2-macroglobulin, LGALS1 - lectin, galactoside-binding, soluble, 1, ARHGAP36 - rho gtpase activating protein 36, ABCA1 - atp-binding cassette, sub-family a (abc1), member 1, FAM13B - family with sequence similarity 13, member b, AKAP12 - a kinase (prka) anchor protein 12,…
GO:0050770	regulation of axonogenesis	5.8e-07	0.000143	2	12072	82	3094	42	[TTL - tubulin tyrosine ligase, NEFM - neurofilament, medium polypeptide, RUFY3 - run and fyve domain containing 3, GDI1 - gdp dissociation inhibitor 1, ULK1 - unc-51-like kinase 1 (c. elegans), FGF13 - fibroblast growth factor 13, NRCAM - neuronal cell adhesion molecule, ARHGDIA - rho gdp dissociation inhibitor (gdi) alpha, TRPV2 - transient receptor potential cation channel, subfamily v, member…
GO:0048869	cellular developmental process	6.76e-07	0.000163	1.23	12072	1208	3094	381	[BNIP3 - bcl2/adenovirus e1b 19kda interacting protein 3, FSTL3 - follistatin-like 3 (secreted glycoprotein), A2M - alpha-2-macroglobulin, CELF4 - cugbp, elav-like family member 4, LGALS1 - lectin, galactoside-binding, soluble, 1, PATZ1 - poz (btb) and at hook containing zinc finger 1, BMPR2 - bone morphogenetic protein receptor, type ii (serine/threonine kinase), RET - ret proto-oncogene, PLXNA3…
GO:0050793	regulation of developmental process	6.93e-07	0.000163	1.26	12072	1000	3094	322	[BNIP3 - bcl2/adenovirus e1b 19kda interacting protein 3, RUFY3 - run and fyve domain containing 3, FSTL3 - follistatin-like 3 (secreted glycoprotein), GDI1 - gdp dissociation inhibitor 1, LGALS1 - lectin, galactoside-binding, soluble, 1, RELA - v-rel reticuloendotheliosis viral oncogene homolog a (avian), FAM213A - family with sequence similarity 213, member a, BMPR2 - bone morphogenetic protein…
GO:0007626	locomotory behavior	7e-07	0.000161	1.91	12072	96	3094	47	[CHRNB2 - cholinergic receptor, nicotinic, beta 2 (neuronal), FGF14 - fibroblast growth factor 14, CHRNB4 - cholinergic receptor, nicotinic, beta 4 (neuronal), DRD4 - dopamine receptor d4, CHRNA4 - cholinergic receptor, nicotinic, alpha 4 (neuronal), ATXN1 - ataxin 1, DRD2 - dopamine receptor d2, SNCG - synuclein, gamma (breast cancer-specific protein 1), FGF12 - fibroblast growth factor 12, DLG4…
GO:0007269	neurotransmitter secretion	7.35e-07	0.000166	2.42	12072	42	3094	26	[BRSK1 - br serine/threonine kinase 1, HRH3 - histamine receptor h3, SYT1 - synaptotagmin i, SYT4 - synaptotagmin iv, ABAT - 4-aminobutyrate aminotransferase, SYN1 - synapsin i, VAMP2 - vesicle-associated membrane protein 2 (synaptobrevin 2), SNAP25 - synaptosomal-associated protein, 25kda, SNPH - syntaphilin, STXBP1 - syntaxin binding protein 1, SLC17A7 - solute carrier family 17 (sodium-depende…
GO:0040011	locomotion	1.04e-06	0.000229	1.32	12072	647	3094	219	[KIAA1598 - kiaa1598, BCAR1 - breast cancer anti-estrogen resistance 1, PLXNA3 - plexin a3, RET - ret proto-oncogene, HRAS - v-ha-ras harvey rat sarcoma viral oncogene homolog, PLXNA2 - plexin a2, BTG1 - b-cell translocation gene 1, anti-proliferative, PLXNA1 - plexin a1, TRIO - triple functional domain (ptprf interacting), NRP2 - neuropilin 2, NRP1 - neuropilin 1, PLCG1 - phospholipase c, gamma …
GO:0051046	regulation of secretion	1.13e-06	0.000244	1.54	12072	246	3094	97	[GAB2 - grb2-associated binding protein 2, IL11 - interleukin 11, PAM - peptidylglycine alpha-amidating monooxygenase, STX1B - syntaxin 1b, GCK - glucokinase (hexokinase 4), ABR - active bcr-related, SOX11 - sry (sex determining region y)-box 11, RAB8B - rab8b, member ras oncogene family, TRH - thyrotropin-releasing hormone, ASIC1 - acid-sensing (proton-gated) ion channel 1, ACHE - acetylcholines…
GO:0023061	signal release	1.82e-06	0.000385	2	12072	74	3094	38	[BRSK1 - br serine/threonine kinase 1, HRH3 - histamine receptor h3, SYT1 - synaptotagmin i, SYK - spleen tyrosine kinase, SYT4 - synaptotagmin iv, ABAT - 4-aminobutyrate aminotransferase, SYN1 - synapsin i, VAMP2 - vesicle-associated membrane protein 2 (synaptobrevin 2), SNAP25 - synaptosomal-associated protein, 25kda, SNPH - syntaphilin, NEUROD1 - neuronal differentiation 1, SMPD3 - sphingomyel…
GO:0006836	neurotransmitter transport	1.92e-06	0.000397	2.11	12072	61	3094	33	[SLC6A15 - solute carrier family 6 (neutral amino acid transporter), member 15, BRSK1 - br serine/threonine kinase 1, HRH3 - histamine receptor h3, SYT1 - synaptotagmin i, RIMS3 - regulating synaptic membrane exocytosis 3, SV2C - synaptic vesicle glycoprotein 2c, SYT4 - synaptotagmin iv, ABAT - 4-aminobutyrate aminotransferase, SYN1 - synapsin i, VAMP2 - vesicle-associated membrane protein 2 (syn…
GO:0035556	intracellular signal transduction	1.93e-06	0.000391	1.25	12072	996	3094	318	[BNIP3 - bcl2/adenovirus e1b 19kda interacting protein 3, GDI1 - gdp dissociation inhibitor 1, A2M - alpha-2-macroglobulin, RAB39B - rab39b, member ras oncogene family, MAGI3 - membrane associated guanylate kinase, ww and pdz domain containing 3, ARL4C - adp-ribosylation factor-like 4c, RELA - v-rel reticuloendotheliosis viral oncogene homolog a (avian), ARHGAP36 - rho gtpase activating protein 3…
GO:0048858	cell projection morphogenesis	2.18e-06	0.000434	1.65	12072	166	3094	70	[CHRNB2 - cholinergic receptor, nicotinic, beta 2 (neuronal), NTNG2 - netrin g2, CNTNAP1 - contactin associated protein 1, PAK3 - p21 protein (cdc42/rac)-activated kinase 3, NES - nestin, DRD2 - dopamine receptor d2, ASAP1 - arfgap with sh3 domain, ankyrin repeat and ph domain 1, DICER1 - dicer 1, ribonuclease type iii, NYAP1 - neuronal tyrosine-phosphorylated phosphoinositide-3-kinase adaptor 1,…
GO:0016337	cell-cell adhesion	2.58e-06	0.000503	1.54	12072	228	3094	90	[THBS4 - thrombospondin 4, PTPRM - protein tyrosine phosphatase, receptor type, m, PCDHGA3 - protocadherin gamma subfamily a, 3, THRA - thyroid hormone receptor, alpha, ODZ3 - odz, odd oz/ten-m homolog 3 (drosophila), PTPRD - protein tyrosine phosphatase, receptor type, d, SYK - spleen tyrosine kinase, PCDHB15 - protocadherin beta 15, CDC42 - cell division cycle 42 (gtp binding protein, 25kda), P…
GO:0008038	neuron recognition	3.77e-06	0.000722	2.7	12072	26	3094	18	[NRP1 - neuropilin 1, CNTN2 - contactin 2 (axonal), NRCAM - neuronal cell adhesion molecule, DYNLL2 - dynein, light chain, lc8-type 2, CDK5R1 - cyclin-dependent kinase 5, regulatory subunit 1 (p35), ROBO1 - roundabout, axon guidance receptor, homolog 1 (drosophila), ROBO2 - roundabout, axon guidance receptor, homolog 2 (drosophila), EPHA4 - eph receptor a4, NDN - necdin homolog (mouse), EPHA3 - e…
GO:0030154	cell differentiation	4.08e-06	0.000765	1.27	12072	814	3094	264	[BNIP3 - bcl2/adenovirus e1b 19kda interacting protein 3, FSTL3 - follistatin-like 3 (secreted glycoprotein), A2M - alpha-2-macroglobulin, LGALS1 - lectin, galactoside-binding, soluble, 1, PATZ1 - poz (btb) and at hook containing zinc finger 1, BMPR2 - bone morphogenetic protein receptor, type ii (serine/threonine kinase), KLF6 - kruppel-like factor 6, SPAST - spastin, HRAS - v-ha-ras harvey rat …
GO:0007413	axonal fasciculation	4.2e-06	0.000775	3.34	12072	14	3094	12	[NRP1 - neuropilin 1, CNTN2 - contactin 2 (axonal), CELSR3 - cadherin, egf lag seven-pass g-type receptor 3 (flamingo homolog, drosophila), EPHB2 - eph receptor b2, AMIGO1 - adhesion molecule with ig-like domain 1, NRCAM - neuronal cell adhesion molecule, CNTN4 - contactin 4, CDK5R1 - cyclin-dependent kinase 5, regulatory subunit 1 (p35), NDN - necdin homolog (mouse), EPHA4 - eph receptor a4, RTN…
GO:0050794	regulation of cellular process	5.79e-06	0.00105	1.07	12072	5671	3094	1559	[A2M - alpha-2-macroglobulin, RAB39B - rab39b, member ras oncogene family, MAML3 - mastermind-like 3 (drosophila), FASTK - fas-activated serine/threonine kinase, ZNF823 - zinc finger protein 823, PLXNA3 - plexin a3, ABCA1 - atp-binding cassette, sub-family a (abc1), member 1, ABCA2 - atp-binding cassette, sub-family a (abc1), member 2, ZNF821 - zinc finger protein 821, ABR - active bcr-related, P…
									cium binding and coiled-coil domain 1, SCRT2 - scratch homolog 2, zinc finger protein (drosophila), ZNF844 - zinc finger protein 844, RUFY3 - run and fyve domain containing 3, ZNF763 - zinc finger protein 763, CELF4 - cugbp, elav-like family member 4, TRAK1 - trafficking protein, kinesin binding 1, SPHK2 - sphingosine kinase 2, TCEAL7 - transcription elongation factor a (sii)-like 7, KIFAP3 - kin…
									zinc finger protein 785, ZNF688 - zinc finger protein 688, JAM3 - junctional adhesion molecule 3, SMAD9 - smad family member 9, NBR1 - neighbor of brca1 gene 1, MARCKS - myristoylated alanine-rich protein kinase c substrate, SESN2 - sestrin 2, MAB21L1 - mab-21-like 1 (c. elegans), RAB6B - rab6b, member ras oncogene family, SKAP2 - src kinase associated phosphoprotein 2, SMAD1 - smad family member…
GO:0017157	regulation of exocytosis	5.93e-06	0.00105	2.13	12072	53	3094	29	[PFN2 - profilin 2, GAB2 - grb2-associated binding protein 2, SYT1 - synaptotagmin i, SYK - spleen tyrosine kinase, RAB2B - rab2b, member ras oncogene family, RPH3AL - rabphilin 3a-like (without c2 domains), NCS1 - neuronal calcium sensor 1, STX1B - syntaxin 1b, NLGN1 - neuroligin 1, RAB3C - rab3c, member ras oncogene family, STXBP1 - syntaxin binding protein 1, ABR - active bcr-related, STXBP5L …
GO:0007264	small GTPase mediated signal transduction	9.73e-06	0.0017	1.41	12072	341	3094	123	[GDI1 - gdp dissociation inhibitor 1, A2M - alpha-2-macroglobulin, RAB39B - rab39b, member ras oncogene family, SDCBP - syndecan binding protein (syntenin), ARL4C - adp-ribosylation factor-like 4c, ARHGAP36 - rho gtpase activating protein 36, RALGAPA2 - ral gtpase activating protein, alpha subunit 2 (catalytic), ARHGAP39 - rho gtpase activating protein 39, CDC42 - cell division cycle 42 (gtp bind…
GO:0010769	regulation of cell morphogenesis involved in differentiation	1.05e-05	0.0018	1.64	12072	145	3094	61	[CHRNB2 - cholinergic receptor, nicotinic, beta 2 (neuronal), RUFY3 - run and fyve domain containing 3, GDI1 - gdp dissociation inhibitor 1, PTPRD - protein tyrosine phosphatase, receptor type, d, ZNF703 - zinc finger protein 703, CHRNA3 - cholinergic receptor, nicotinic, alpha 3 (neuronal), PLXNA3 - plexin a3, CAMK2B - calcium/calmodulin-dependent protein kinase ii beta, GSK3B - glycogen synthas…
GO:0048583	regulation of response to stimulus	1.25e-05	0.00211	1.17	12072	1556	3094	468	[MAGI3 - membrane associated guanylate kinase, ww and pdz domain containing 3, A2M - alpha-2-macroglobulin, GDI1 - gdp dissociation inhibitor 1, LGALS1 - lectin, galactoside-binding, soluble, 1, ARHGAP36 - rho gtpase activating protein 36, BCAR1 - breast cancer anti-estrogen resistance 1, PLXNA3 - plexin a3, ABCA1 - atp-binding cassette, sub-family a (abc1), member 1, FAM13B - family with sequenc…
GO:0060341	regulation of cellular localization	1.29e-05	0.00215	1.35	12072	446	3094	154	[GAB2 - grb2-associated binding protein 2, RALGAPA2 - ral gtpase activating protein, alpha subunit 2 (catalytic), IL11 - interleukin 11, CDC42 - cell division cycle 42 (gtp binding protein, 25kda), PAM - peptidylglycine alpha-amidating monooxygenase, ABCA2 - atp-binding cassette, sub-family a (abc1), member 2, GSK3B - glycogen synthase kinase 3 beta, STX1B - syntaxin 1b, GCK - glucokinase (hexoki…
GO:0032990	cell part morphogenesis	1.51e-05	0.00247	1.57	12072	177	3094	71	[NTNG2 - netrin g2, CHRNB2 - cholinergic receptor, nicotinic, beta 2 (neuronal), CNTNAP1 - contactin associated protein 1, PAK3 - p21 protein (cdc42/rac)-activated kinase 3, DRD2 - dopamine receptor d2, NES - nestin, ASAP1 - arfgap with sh3 domain, ankyrin repeat and ph domain 1, DICER1 - dicer 1, ribonuclease type iii, NYAP1 - neuronal tyrosine-phosphorylated phosphoinositide-3-kinase adaptor 1,…
GO:0050768	negative regulation of neurogenesis	1.64e-05	0.00264	1.9	12072	74	3094	36	[ATF5 - activating transcription factor 5, NKX6-1 - nk6 homeobox 1, RUFY3 - run and fyve domain containing 3, GDI1 - gdp dissociation inhibitor 1, HES5 - hairy and enhancer of split 5 (drosophila), ULK1 - unc-51-like kinase 1 (c. elegans), DICER1 - dicer 1, ribonuclease type iii, DYNLT1 - dynein, light chain, tctex-type 1, FGF13 - fibroblast growth factor 13, ARHGDIA - rho gdp dissociation inhibi…
GO:0001505	regulation of neurotransmitter levels	2.1e-05	0.00332	1.98	12072	61	3094	31	[BRSK1 - br serine/threonine kinase 1, HRH3 - histamine receptor h3, SYT1 - synaptotagmin i, SLC6A3 - solute carrier family 6 (neurotransmitter transporter, dopamine), member 3, SYT4 - synaptotagmin iv, ABAT - 4-aminobutyrate aminotransferase, SYN1 - synapsin i, VAMP2 - vesicle-associated membrane protein 2 (synaptobrevin 2), SLC17A6 - solute carrier family 17 (sodium-dependent inorganic phosphat…
GO:0048167	regulation of synaptic plasticity	2.65e-05	0.00413	1.92	12072	67	3094	33	[DRD2 - dopamine receptor d2, DLG4 - discs, large homolog 4 (drosophila), NELF - nasal embryonic lhrh factor, CAMK2B - calcium/calmodulin-dependent protein kinase ii beta, ABHD6 - abhydrolase domain containing 6, GSK3B - glycogen synthase kinase 3 beta, SYP - synaptophysin, NCDN - neurochondrin, PPP3CB - protein phosphatase 3, catalytic subunit, beta isozyme, NEUROD2 - neuronal differentiation 2,…
GO:0051056	regulation of small GTPase mediated signal transduction	2.67e-05	0.0041	1.5	12072	211	3094	81	[A2M - alpha-2-macroglobulin, GDI1 - gdp dissociation inhibitor 1, ARHGAP36 - rho gtpase activating protein 36, CYTH1 - cytohesin 1, CYTH2 - cytohesin 2, ARHGAP39 - rho gtpase activating protein 39, CDC42 - cell division cycle 42 (gtp binding protein, 25kda), ABCA1 - atp-binding cassette, sub-family a (abc1), member 1, ECT2L - epithelial cell transforming sequence 2 oncogene-like, TIMP2 - timp me…
GO:0065007	biological regulation	3.51e-05	0.00531	1.06	12072	6193	3094	1683	[RAB39B - rab39b, member ras oncogene family, A2M - alpha-2-macroglobulin, MAML3 - mastermind-like 3 (drosophila), FASTK - fas-activated serine/threonine kinase, ZNF823 - zinc finger protein 823, ABAT - 4-aminobutyrate aminotransferase, PLXNA3 - plexin a3, ABCA1 - atp-binding cassette, sub-family a (abc1), member 1, ABCA2 - atp-binding cassette, sub-family a (abc1), member 2, EHD1 - eh-domain con…
									cator of cytokinesis 3, DPYSL3 - dihydropyrimidinase-like 3, PTCHD2 - patched domain containing 2, DPYSL2 - dihydropyrimidinase-like 2, SORCS2 - sortilin-related vps10 domain containing receptor 2, SLC8A3 - solute carrier family 8 (sodium/calcium exchanger), member 3, MIB1 - mindbomb e3 ubiquitin protein ligase 1, TBC1D14 - tbc1 domain family, member 14, ST8SIA1 - st8 alpha-n-acetyl-neuraminide a…
									- potassium voltage-gated channel, subfamily h (eag-related), member 1, ZNF580 - zinc finger protein 580, VPS28 - vacuolar protein sorting 28 homolog (s. cerevisiae), CYB5R4 - cytochrome b5 reductase 4, TRIP4 - thyroid hormone receptor interactor 4, ZNHIT3 - zinc finger, hit-type containing 3, SOGA1 - suppressor of glucose, autophagy associated 1, KLF4 - kruppel-like factor 4 (gut), KCNB2 - potas…
GO:0032879	regulation of localization	3.86e-05	0.00576	1.22	12072	943	3094	294	[MIEN1 - migration and invasion enhancer 1, FTO - fat mass and obesity associated, BCAR1 - breast cancer anti-estrogen resistance 1, BMPR2 - bone morphogenetic protein receptor, type ii (serine/threonine kinase), RET - ret proto-oncogene, PLXNA3 - plexin a3, ZSWIM6 - zinc finger, swim-type containing 6, ABCA1 - atp-binding cassette, sub-family a (abc1), member 1, ABCA2 - atp-binding cassette, sub…
GO:0009605	response to external stimulus	3.92e-05	0.00576	1.28	12072	602	3094	197	[BNIP3 - bcl2/adenovirus e1b 19kda interacting protein 3, RELA - v-rel reticuloendotheliosis viral oncogene homolog a (avian), BCAR1 - breast cancer anti-estrogen resistance 1, KIAA1598 - kiaa1598, BMPR2 - bone morphogenetic protein receptor, type ii (serine/threonine kinase), PLXNA3 - plexin a3, GCK - glucokinase (hexokinase 4), HRAS - v-ha-ras harvey rat sarcoma viral oncogene homolog, RBP1 - r…
GO:0032940	secretion by cell	3.96e-05	0.00574	1.47	12072	229	3094	86	[A2M - alpha-2-macroglobulin, CCDC23 - coiled-coil domain containing 23, HRH3 - histamine receptor h3, SYK - spleen tyrosine kinase, SCG3 - secretogranin iii, ABAT - 4-aminobutyrate aminotransferase, ABCA1 - atp-binding cassette, sub-family a (abc1), member 1, VAMP2 - vesicle-associated membrane protein 2 (synaptobrevin 2), PRSS12 - protease, serine, 12 (neurotrypsin, motopsin), MON1A - mon1 homo…
GO:0048011	nerve growth factor receptor signaling pathway	4.69e-05	0.0067	1.5	12072	198	3094	76	[AP2A2 - adaptor-related protein complex 2, alpha 2 subunit, AP2B1 - adaptor-related protein complex 2, beta 1 subunit, RELA - v-rel reticuloendotheliosis viral oncogene homolog a (avian), BCAR1 - breast cancer anti-estrogen resistance 1, DNAL4 - dynein, axonemal, light chain 4, GSK3B - glycogen synthase kinase 3 beta, GSK3A - glycogen synthase kinase 3 alpha, FOXO3 - forkhead box o3, VAV3 - vav …
GO:0007611	learning or memory	4.94e-05	0.00696	1.69	12072	106	3094	46	[CHRNB2 - cholinergic receptor, nicotinic, beta 2 (neuronal), JUN - jun proto-oncogene, DRD4 - dopamine receptor d4, TAC1 - tachykinin, precursor 1, THRA - thyroid hormone receptor, alpha, DRD2 - dopamine receptor d2, ATXN1 - ataxin 1, BTG2 - btg family, member 2, CHRNA7 - cholinergic receptor, nicotinic, alpha 7 (neuronal), AFF2 - af4/fmr2 family, member 2, FGF13 - fibroblast growth factor 13, D…
GO:0016079	synaptic vesicle exocytosis	5.06e-05	0.00703	3.07	12072	14	3094	11	[SNAPIN - snap-associated protein, CPLX2 - complexin 2, CPLX1 - complexin 1, PCLO - piccolo (presynaptic cytomatrix protein), CDK5 - cyclin-dependent kinase 5, SYT1 - synaptotagmin i, STX7 - syntaxin 7, RAB3A - rab3a, member ras oncogene family, RIMS1 - regulating synaptic membrane exocytosis 1, STX12 - syntaxin 12, PIP5K1C - phosphatidylinositol-4-phosphate 5-kinase, type i, gamma]
GO:0044763	single-organism cellular process	5.85e-05	0.00801	1.06	12072	6056	3094	1645	[A2M - alpha-2-macroglobulin, RAB39B - rab39b, member ras oncogene family, MAML3 - mastermind-like 3 (drosophila), FASTK - fas-activated serine/threonine kinase, ABAT - 4-aminobutyrate aminotransferase, PLXNA3 - plexin a3, ABCA1 - atp-binding cassette, sub-family a (abc1), member 1, ABCA3 - atp-binding cassette, sub-family a (abc1), member 3, PMS2 - pms2 postmeiotic segregation increased 2 (s. ce…
									st8 alpha-n-acetyl-neuraminide alpha-2,8-sialyltransferase 1, PMEL - premelanosome protein, SIM1 - single-minded homolog 1 (drosophila), TAOK1 - tao kinase 1, DUSP1 - dual specificity phosphatase 1, DUSP3 - dual specificity phosphatase 3, TXNDC16 - thioredoxin domain containing 16, THSD7A - thrombospondin, type i, domain containing 7a, DUSP4 - dual specificity phosphatase 4, SKI - v-ski sarcoma v…
									NC1 - potassium voltage-gated channel, shaw-related subfamily, member 1, RIMS4 - regulating synaptic membrane exocytosis 4, KLF4 - kruppel-like factor 4 (gut), KCNB2 - potassium voltage-gated channel, shab-related subfamily, member 2, KCNA2 - potassium voltage-gated channel, shaker-related subfamily, member 2, NREP - neuronal regeneration related protein homolog (rat), BCL7C - b-cell cll/lymphoma…
GO:0030534	adult behavior	6.06e-05	0.00819	1.84	12072	72	3094	34	[CHRNB2 - cholinergic receptor, nicotinic, beta 2 (neuronal), FGF14 - fibroblast growth factor 14, CHRNB4 - cholinergic receptor, nicotinic, beta 4 (neuronal), DRD4 - dopamine receptor d4, CHRNA4 - cholinergic receptor, nicotinic, alpha 4 (neuronal), ATXN1 - ataxin 1, DRD2 - dopamine receptor d2, SNCG - synuclein, gamma (breast cancer-specific protein 1), FGF12 - fibroblast growth factor 12, CHRN…
GO:0031346	positive regulation of cell projection organization	6.58e-05	0.00878	1.67	12072	110	3094	47	[MIEN1 - migration and invasion enhancer 1, PALM - paralemmin, ARHGDIA - rho gdp dissociation inhibitor (gdi) alpha, ODZ3 - odz, odd oz/ten-m homolog 3 (drosophila), PTPRD - protein tyrosine phosphatase, receptor type, d, TRPV2 - transient receptor potential cation channel, subfamily v, member 2, CDC42 - cell division cycle 42 (gtp binding protein, 25kda), CAMK2B - calcium/calmodulin-dependent pr…
GO:0050890	cognition	6.62e-05	0.00871	1.65	12072	116	3094	49	[CHRNB2 - cholinergic receptor, nicotinic, beta 2 (neuronal), DRD4 - dopamine receptor d4, CHRNA4 - cholinergic receptor, nicotinic, alpha 4 (neuronal), DRD2 - dopamine receptor d2, THRA - thyroid hormone receptor, alpha, AFF2 - af4/fmr2 family, member 2, CHRNA7 - cholinergic receptor, nicotinic, alpha 7 (neuronal), ATP1A3 - atpase, na+/k+ transporting, alpha 3 polypeptide, CHL1 - cell adhesion m…
GO:0051049	regulation of transport	7.2e-05	0.00936	1.25	12072	667	3094	214	[ABCA1 - atp-binding cassette, sub-family a (abc1), member 1, ABCA2 - atp-binding cassette, sub-family a (abc1), member 2, GCK - glucokinase (hexokinase 4), ABR - active bcr-related, SOX11 - sry (sex determining region y)-box 11, APC2 - adenomatosis polyposis coli 2, TRH - thyrotropin-releasing hormone, ASIC1 - acid-sensing (proton-gated) ion channel 1, NRP1 - neuropilin 1, TRIB3 - tribbles homol…
GO:2000300	regulation of synaptic vesicle exocytosis	7.23e-05	0.00927	3.9	12072	7	3094	7	[PFN2 - profilin 2, NLGN1 - neuroligin 1, STXBP1 - syntaxin binding protein 1, RAB3A - rab3a, member ras oncogene family, NAPB - n-ethylmaleimide-sensitive factor attachment protein, beta, NAPA - n-ethylmaleimide-sensitive factor attachment protein, alpha, GRIK5 - glutamate receptor, ionotropic, kainate 5]
GO:0007167	enzyme linked receptor protein signaling pathway	7.95e-05	0.0101	1.28	12072	553	3094	181	[PIK3R3 - phosphoinositide-3-kinase, regulatory subunit 3 (gamma), DOK5 - docking protein 5, GAB2 - grb2-associated binding protein 2, RELA - v-rel reticuloendotheliosis viral oncogene homolog a (avian), BCAR1 - breast cancer anti-estrogen resistance 1, DNAL4 - dynein, axonemal, light chain 4, BMPR2 - bone morphogenetic protein receptor, type ii (serine/threonine kinase), CDC42 - cell division cy…
GO:0008277	regulation of G-protein coupled receptor protein signaling pathway	8.06e-05	0.0101	1.84	12072	70	3094	33	[GNG4 - guanine nucleotide binding protein (g protein), gamma 4, KCTD8 - potassium channel tetramerisation domain containing 8, PALM - paralemmin, DRD2 - dopamine receptor d2, DYNLT1 - dynein, light chain, tctex-type 1, GRK5 - g protein-coupled receptor kinase 5, RGS11 - regulator of g-protein signaling 11, RPH3AL - rabphilin 3a-like (without c2 domains), ABHD6 - abhydrolase domain containing 6, …
GO:0044699	single-organism process	8.18e-05	0.0101	1.05	12072	6840	3094	1843	[RAB39B - rab39b, member ras oncogene family, A2M - alpha-2-macroglobulin, MAML3 - mastermind-like 3 (drosophila), FASTK - fas-activated serine/threonine kinase, ABAT - 4-aminobutyrate aminotransferase, PLXNA3 - plexin a3, ABCA1 - atp-binding cassette, sub-family a (abc1), member 1, EHD1 - eh-domain containing 1, PMS2 - pms2 postmeiotic segregation increased 2 (s. cerevisiae), ABCA3 - atp-binding…
									biquitin protein ligase, COCH - coagulation factor c homolog, cochlin (limulus polyphemus), SCN9A - sodium channel, voltage-gated, type ix, alpha subunit, SCN8A - sodium channel, voltage gated, type viii, alpha subunit, GJD2 - gap junction protein, delta 2, 36kda, LHX4 - lim homeobox 4, ANAPC13 - anaphase promoting complex subunit 13, TECPR1 - tectonin beta-propeller repeat containing 1, SBF1 - s…
									family receptor 1, BAP1 - brca1 associated protein-1 (ubiquitin carboxy-terminal hydrolase), RRAGC - ras-related gtp binding c, BBC3 - bcl2 binding component 3, SDK1 - sidekick cell adhesion molecule 1, FOXK1 - forkhead box k1, FZD8 - frizzled family receptor 8, LIN7B - lin-7 homolog b (c. elegans), GPC2 - glypican 2, AFF4 - af4/fmr2 family, member 4, DKK3 - dickkopf 3 homolog (xenopus laevis), M…
GO:0022610	biological adhesion	8.26e-05	0.0101	1.29	12072	505	3094	167	[CADM2 - cell adhesion molecule 2, CNTNAP1 - contactin associated protein 1, PPFIA2 - protein tyrosine phosphatase, receptor type, f polypeptide (ptprf), interacting protein (liprin), alpha 2, BCAR1 - breast cancer anti-estrogen resistance 1, GPR56 - g protein-coupled receptor 56, APLP1 - amyloid beta (a4) precursor-like protein 1, EFS - embryonal fyn-associated substrate, CDC42 - cell division c…
GO:0007155	cell adhesion	8.26e-05	0.00996	1.29	12072	505	3094	167	[CADM2 - cell adhesion molecule 2, CNTNAP1 - contactin associated protein 1, PPFIA2 - protein tyrosine phosphatase, receptor type, f polypeptide (ptprf), interacting protein (liprin), alpha 2, BCAR1 - breast cancer anti-estrogen resistance 1, APLP1 - amyloid beta (a4) precursor-like protein 1, GPR56 - g protein-coupled receptor 56, EFS - embryonal fyn-associated substrate, CDC42 - cell division c…
GO:0060627	regulation of vesicle-mediated transport	9e-05	0.0107	1.55	12072	154	3094	61	[PFN2 - profilin 2, GAB2 - grb2-associated binding protein 2, KIAA0226 - kiaa0226, DRD2 - dopamine receptor d2, SYK - spleen tyrosine kinase, NCS1 - neuronal calcium sensor 1, STX1B - syntaxin 1b, NLGN1 - neuroligin 1, ABR - active bcr-related, STXBP1 - syntaxin binding protein 1, MIB1 - mindbomb e3 ubiquitin protein ligase 1, NRP1 - neuropilin 1, AAK1 - ap2 associated kinase 1, CD47 - cd47 molec…
GO:0044767	single-organism developmental process	9.4e-05	0.0111	1.14	12072	1736	3094	509	[GCNT4 - glucosaminyl (n-acetyl) transferase 4, core 2, PATZ1 - poz (btb) and at hook containing zinc finger 1, ADM2 - adrenomedullin 2, ZSWIM6 - zinc finger, swim-type containing 6, PLXNA3 - plexin a3, GCK - glucokinase (hexokinase 4), ABR - active bcr-related, SOX11 - sry (sex determining region y)-box 11, PLXNA2 - plexin a2, PLXNA1 - plexin a1, SOX5 - sry (sex determining region y)-box 5, ACAD…
GO:0061387	regulation of extent of cell growth	9.43e-05	0.011	2.16	12072	38	3094	21	[CDKL5 - cyclin-dependent kinase-like 5, TTL - tubulin tyrosine ligase, NRP1 - neuropilin 1, ULK1 - unc-51-like kinase 1 (c. elegans), FGF13 - fibroblast growth factor 13, NRCAM - neuronal cell adhesion molecule, SLIT1 - slit homolog 1 (drosophila), MAPT - microtubule-associated protein tau, TRPV2 - transient receptor potential cation channel, subfamily v, member 2, PLXNA4 - plexin a4, PLXNA3 - p…
GO:0021953	central nervous system neuron differentiation	9.43e-05	0.0109	2.16	12072	38	3094	21	[AGTPBP1 - atp/gtp binding protein 1, C1orf187 - chromosome 1 open reading frame 187, ISL1 - isl lim homeobox 1, ULK1 - unc-51-like kinase 1 (c. elegans), LDB1 - lim domain binding 1, DICER1 - dicer 1, ribonuclease type iii, ATP7A - atpase, cu++ transporting, alpha polypeptide, PROX1 - prospero homeobox 1, ISL2 - isl lim homeobox 2, OLIG2 - oligodendrocyte lineage transcription factor 2, SHANK3 -…
GO:0050789	regulation of biological process	0.000106	0.012	1.06	12072	5902	3094	1602	[A2M - alpha-2-macroglobulin, RAB39B - rab39b, member ras oncogene family, MAML3 - mastermind-like 3 (drosophila), FASTK - fas-activated serine/threonine kinase, ZNF823 - zinc finger protein 823, PLXNA3 - plexin a3, ABCA1 - atp-binding cassette, sub-family a (abc1), member 1, ABCA2 - atp-binding cassette, sub-family a (abc1), member 2, EHD1 - eh-domain containing 1, ZNF821 - zinc finger protein 8…
									ting protein 21, DISP2 - dispatched homolog 2 (drosophila), DLG4 - discs, large homolog 4 (drosophila), MKL1 - megakaryoblastic leukemia (translocation) 1, ZNF518B - zinc finger protein 518b, SH3BP2 - sh3-domain binding protein 2, SHB - src homology 2 domain containing adaptor protein b, STAC3 - sh3 and cysteine rich domain 3, FNIP2 - folliculin interacting protein 2, STON2 - stonin 2, SLAIN2 - s…
									containing, CBFA2T2 - core-binding factor, runt domain, alpha subunit 2; translocated to, 2, PTPLAD1 - protein tyrosine phosphatase-like a domain containing 1, SH3BGRL3 - sh3 domain binding glutamic acid-rich protein like 3, ATP6V0D1 - atpase, h+ transporting, lysosomal 38kda, v0 subunit d1, MTMR4 - myotubularin related protein 4, LIMA1 - lim domain and actin binding 1, ZNF664 - zinc finger prote…
GO:1900542	regulation of purine nucleotide metabolic process	0.000119	0.0134	1.42	12072	245	3094	89	[GABBR2 - gamma-aminobutyric acid (gaba) b receptor, 2, DRD4 - dopamine receptor d4, PTPRN2 - protein tyrosine phosphatase, receptor type, n polypeptide 2, PTPLAD1 - protein tyrosine phosphatase-like a domain containing 1, PALM - paralemmin, RALGAPA2 - ral gtpase activating protein, alpha subunit 2 (catalytic), DRD2 - dopamine receptor d2, ASAP1 - arfgap with sh3 domain, ankyrin repeat and ph dom…
GO:0046903	secretion	0.000122	0.0136	1.39	12072	278	3094	99	[A2M - alpha-2-macroglobulin, CCDC23 - coiled-coil domain containing 23, HRH3 - histamine receptor h3, ABAT - 4-aminobutyrate aminotransferase, SCG3 - secretogranin iii, ABCA1 - atp-binding cassette, sub-family a (abc1), member 1, PRSS12 - protease, serine, 12 (neurotrypsin, motopsin), MON1A - mon1 homolog a (yeast), SMPD3 - sphingomyelin phosphodiesterase 3, neutral membrane (neutral sphingomyel…
GO:0007612	learning	0.000124	0.0136	1.89	12072	60	3094	29	[CHRNB2 - cholinergic receptor, nicotinic, beta 2 (neuronal), DRD4 - dopamine receptor d4, JUN - jun proto-oncogene, TAC1 - tachykinin, precursor 1, DRD2 - dopamine receptor d2, BTG2 - btg family, member 2, ATXN1 - ataxin 1, FGF13 - fibroblast growth factor 13, DLG4 - discs, large homolog 4 (drosophila), ATP1A3 - atpase, na+/k+ transporting, alpha 3 polypeptide, PPP3CB - protein phosphatase 3, ca…
GO:0048168	regulation of neuronal synaptic plasticity	0.000127	0.0138	2.27	12072	31	3094	18	[CNTN2 - contactin 2 (axonal), GRIK2 - glutamate receptor, ionotropic, kainate 2, SYNGR1 - synaptogyrin 1, DRD2 - dopamine receptor d2, DLG4 - discs, large homolog 4 (drosophila), NELF - nasal embryonic lhrh factor, SHISA9 - shisa homolog 9 (xenopus laevis), CAMK2B - calcium/calmodulin-dependent protein kinase ii beta, GSK3B - glycogen synthase kinase 3 beta, SYP - synaptophysin, NCDN - neurochon…
GO:0006140	regulation of nucleotide metabolic process	0.000134	0.0145	1.41	12072	249	3094	90	[GABBR2 - gamma-aminobutyric acid (gaba) b receptor, 2, DRD4 - dopamine receptor d4, PTPRN2 - protein tyrosine phosphatase, receptor type, n polypeptide 2, PTPLAD1 - protein tyrosine phosphatase-like a domain containing 1, PALM - paralemmin, RALGAPA2 - ral gtpase activating protein, alpha subunit 2 (catalytic), DRD2 - dopamine receptor d2, ASAP1 - arfgap with sh3 domain, ankyrin repeat and ph dom…
GO:0050877	neurological system process	0.000156	0.0167	1.33	12072	360	3094	123	[CNTNAP1 - contactin associated protein 1, AFF2 - af4/fmr2 family, member 2, TCF15 - transcription factor 15 (basic helix-loop-helix), REEP2 - receptor accessory protein 2, EYS - eyes shut homolog (drosophila), OPRL1 - opiate receptor-like 1, SPATA7 - spermatogenesis associated 7, PAX3 - paired box 3, HRAS - v-ha-ras harvey rat sarcoma viral oncogene homolog, ABR - active bcr-related, PAX6 - pair…
GO:0032387	negative regulation of intracellular transport	0.000165	0.0174	1.88	12072	58	3094	28	[PKDCC - protein kinase domain containing, cytoplasmic homolog (mouse), THRA - thyroid hormone receptor, alpha, GSK3B - glycogen synthase kinase 3 beta, FZD1 - frizzled family receptor 1, PKD1 - polycystic kidney disease 1 (autosomal dominant), SNAI2 - snail homolog 2 (drosophila), APC2 - adenomatosis polyposis coli 2, C1QTNF3 - c1q and tumor necrosis factor related protein 3, MAPK7 - mitogen-act…
GO:0050771	negative regulation of axonogenesis	0.000166	0.0174	2.18	12072	34	3094	19	[GDI1 - gdp dissociation inhibitor 1, RUFY3 - run and fyve domain containing 3, NRP1 - neuropilin 1, ULK1 - unc-51-like kinase 1 (c. elegans), FGF13 - fibroblast growth factor 13, SLIT1 - slit homolog 1 (drosophila), ARHGDIA - rho gdp dissociation inhibitor (gdi) alpha, PLXNA3 - plexin a3, LINGO1 - leucine rich repeat and ig domain containing 1, EPHA4 - eph receptor a4, ULK2 - unc-51-like kinase …
GO:0010721	negative regulation of cell development	0.000184	0.019	1.7	12072	87	3094	38	[ATF5 - activating transcription factor 5, GDI1 - gdp dissociation inhibitor 1, RUFY3 - run and fyve domain containing 3, NKX6-1 - nk6 homeobox 1, HES5 - hairy and enhancer of split 5 (drosophila), ULK1 - unc-51-like kinase 1 (c. elegans), DYNLT1 - dynein, light chain, tctex-type 1, DICER1 - dicer 1, ribonuclease type iii, FGF13 - fibroblast growth factor 13, ARHGDIA - rho gdp dissociation inhibi…
GO:0035094	response to nicotine	0.000189	0.0194	2.48	12072	22	3094	14	[CHRNB2 - cholinergic receptor, nicotinic, beta 2 (neuronal), NKX6-1 - nk6 homeobox 1, CHRNB4 - cholinergic receptor, nicotinic, beta 4 (neuronal), CHRNA4 - cholinergic receptor, nicotinic, alpha 4 (neuronal), DRD2 - dopamine receptor d2, CHRNA7 - cholinergic receptor, nicotinic, alpha 7 (neuronal), BAD - bcl2-associated agonist of cell death, SLC6A3 - solute carrier family 6 (neurotransmitter tr…
GO:0045597	positive regulation of cell differentiation	0.000194	0.0197	1.34	12072	338	3094	116	[RELA - v-rel reticuloendotheliosis viral oncogene homolog a (avian), ZEB1 - zinc finger e-box binding homeobox 1, BMPR2 - bone morphogenetic protein receptor, type ii (serine/threonine kinase), PROX1 - prospero homeobox 1, TCF12 - transcription factor 12, CDC42 - cell division cycle 42 (gtp binding protein, 25kda), GSK3B - glycogen synthase kinase 3 beta, NUMBL - numb homolog (drosophila)-like, …
GO:0030030	cell projection organization	0.000198	0.0199	1.31	12072	389	3094	131	[CNTNAP1 - contactin associated protein 1, SDCBP - syndecan binding protein (syntenin), PAK3 - p21 protein (cdc42/rac)-activated kinase 3, ASAP1 - arfgap with sh3 domain, ankyrin repeat and ph domain 1, CDC42 - cell division cycle 42 (gtp binding protein, 25kda), ZSWIM6 - zinc finger, swim-type containing 6, DCC - deleted in colorectal carcinoma, BHLHE22 - basic helix-loop-helix family, member e2…
GO:0051130	positive regulation of cellular component organization	0.000209	0.0207	1.32	12072	369	3094	125	[BNIP3 - bcl2/adenovirus e1b 19kda interacting protein 3, MIEN1 - migration and invasion enhancer 1, PALM - paralemmin, PROX1 - prospero homeobox 1, CDC42 - cell division cycle 42 (gtp binding protein, 25kda), PLXNA3 - plexin a3, RET - ret proto-oncogene, GSK3B - glycogen synthase kinase 3 beta, FNBP1L - formin binding protein 1-like, HRAS - v-ha-ras harvey rat sarcoma viral oncogene homolog, ABR…
GO:0007166	cell surface receptor signaling pathway	0.00021	0.0207	1.16	12072	1297	3094	386	[GABBR2 - gamma-aminobutyric acid (gaba) b receptor, 2, MAML3 - mastermind-like 3 (drosophila), BCAR1 - breast cancer anti-estrogen resistance 1, ADM2 - adrenomedullin 2, PLXNA3 - plexin a3, KLF6 - kruppel-like factor 6, ABCA1 - atp-binding cassette, sub-family a (abc1), member 1, AKAP12 - a kinase (prka) anchor protein 12, ABR - active bcr-related, PLXNA2 - plexin a2, PLCG1 - phospholipase c, ga…
GO:0019220	regulation of phosphate metabolic process	0.000233	0.0227	1.19	12072	918	3094	281	[GABBR2 - gamma-aminobutyric acid (gaba) b receptor, 2, MAGI3 - membrane associated guanylate kinase, ww and pdz domain containing 3, BMPR2 - bone morphogenetic protein receptor, type ii (serine/threonine kinase), RGS11 - regulator of g-protein signaling 11, ABCA1 - atp-binding cassette, sub-family a (abc1), member 1, CSRNP2 - cysteine-serine-rich nuclear protein 2, AKAP12 - a kinase (prka) ancho…
GO:0051174	regulation of phosphorus metabolic process	0.000237	0.0229	1.19	12072	929	3094	284	[GABBR2 - gamma-aminobutyric acid (gaba) b receptor, 2, MAGI3 - membrane associated guanylate kinase, ww and pdz domain containing 3, BMPR2 - bone morphogenetic protein receptor, type ii (serine/threonine kinase), RGS11 - regulator of g-protein signaling 11, ABCA1 - atp-binding cassette, sub-family a (abc1), member 1, CSRNP2 - cysteine-serine-rich nuclear protein 2, AKAP12 - a kinase (prka) ancho…
GO:0032989	cellular component morphogenesis	0.000284	0.0271	1.37	12072	277	3094	97	[CNTNAP1 - contactin associated protein 1, PAK3 - p21 protein (cdc42/rac)-activated kinase 3, ASAP1 - arfgap with sh3 domain, ankyrin repeat and ph domain 1, PROX1 - prospero homeobox 1, ZSWIM6 - zinc finger, swim-type containing 6, GSK3B - glycogen synthase kinase 3 beta, DCC - deleted in colorectal carcinoma, BHLHE22 - basic helix-loop-helix family, member e22, APBB1 - amyloid beta (a4) precurs…
GO:0051128	regulation of cellular component organization	0.000332	0.0315	1.18	12072	973	3094	295	[BNIP3 - bcl2/adenovirus e1b 19kda interacting protein 3, RUFY3 - run and fyve domain containing 3, GDI1 - gdp dissociation inhibitor 1, MIEN1 - migration and invasion enhancer 1, LGALS1 - lectin, galactoside-binding, soluble, 1, STMN4 - stathmin-like 4, BCAR1 - breast cancer anti-estrogen resistance 1, BMPR2 - bone morphogenetic protein receptor, type ii (serine/threonine kinase), RET - ret prot…
GO:0042391	regulation of membrane potential	0.000363	0.0341	1.55	12072	123	3094	49	[CHRNB2 - cholinergic receptor, nicotinic, beta 2 (neuronal), BNIP3 - bcl2/adenovirus e1b 19kda interacting protein 3, KIF5B - kinesin family member 5b, CHRNB4 - cholinergic receptor, nicotinic, beta 4 (neuronal), CELF4 - cugbp, elav-like family member 4, DRD4 - dopamine receptor d4, CHRNA4 - cholinergic receptor, nicotinic, alpha 4 (neuronal), CHRNA1 - cholinergic receptor, nicotinic, alpha 1 (m…
GO:0051094	positive regulation of developmental process	0.000381	0.0354	1.27	12072	453	3094	148	[BNIP3 - bcl2/adenovirus e1b 19kda interacting protein 3, PALM - paralemmin, RELA - v-rel reticuloendotheliosis viral oncogene homolog a (avian), ZEB1 - zinc finger e-box binding homeobox 1, TCF12 - transcription factor 12, PROX1 - prospero homeobox 1, BMPR2 - bone morphogenetic protein receptor, type ii (serine/threonine kinase), ADM2 - adrenomedullin 2, CDC42 - cell division cycle 42 (gtp bindi…
GO:0051823	regulation of synapse structural plasticity	0.000449	0.0413	3.41	12072	8	3094	7	[SHANK3 - sh3 and multiple ankyrin repeat domains 3, FRMPD4 - ferm and pdz domain containing 4, DMPK - dystrophia myotonica-protein kinase, CDC42 - cell division cycle 42 (gtp binding protein, 25kda), CAMK2B - calcium/calmodulin-dependent protein kinase ii beta, NCAN - neurocan, CTNNA2 - catenin (cadherin-associated protein), alpha 2]
GO:0031103	axon regeneration	0.000476	0.0435	2.93	12072	12	3094	9	[TNC - tenascin c, ISL1 - isl lim homeobox 1, JUN - jun proto-oncogene, BCL2 - b-cell cll/lymphoma 2, RTN4RL1 - reticulon 4 receptor-like 1, NREP - neuronal regeneration related protein homolog (rat), CTNNA1 - catenin (cadherin-associated protein), alpha 1, 102kda, RTN4RL2 - reticulon 4 receptor-like 2, JAK2 - janus kinase 2]
GO:0007010	cytoskeleton organization	0.000494	0.0447	1.27	12072	445	3094	145	[CNTNAP1 - contactin associated protein 1, SDCBP - syndecan binding protein (syntenin), KLHL17 - kelch-like 17 (drosophila), PALM - paralemmin, PRPH - peripherin, PROX1 - prospero homeobox 1, CYTH2 - cytohesin 2, CDC42 - cell division cycle 42 (gtp binding protein, 25kda), SPAST - spastin, ZNF135 - zinc finger protein 135, NAV1 - neuron navigator 1, HRAS - v-ha-ras harvey rat sarcoma viral oncoge…
GO:0051899	membrane depolarization	0.000529	0.0474	1.87	12072	50	3094	24	[CHRNB2 - cholinergic receptor, nicotinic, beta 2 (neuronal), PRKCZ - protein kinase c, zeta, CELF4 - cugbp, elav-like family member 4, GRIK2 - glutamate receptor, ionotropic, kainate 2, JUN - jun proto-oncogene, CHRNA4 - cholinergic receptor, nicotinic, alpha 4 (neuronal), CACNB3 - calcium channel, voltage-dependent, beta 3 subunit, ATXN1 - ataxin 1, CDK5 - cyclin-dependent kinase 5, NRXN1 - neu…
GO:0033124	regulation of GTP catabolic process	0.000537	0.0478	1.44	12072	179	3094	66	[PTPRN2 - protein tyrosine phosphatase, receptor type, n polypeptide 2, RALGAPA2 - ral gtpase activating protein, alpha subunit 2 (catalytic), PTPLAD1 - protein tyrosine phosphatase-like a domain containing 1, ASAP1 - arfgap with sh3 domain, ankyrin repeat and ph domain 1, SMAP2 - small arfgap2, RGS11 - regulator of g-protein signaling 11, GSK3B - glycogen synthase kinase 3 beta, CHN2 - chimerin …
GO:0051147	regulation of muscle cell differentiation	0.000548	0.0483	1.68	12072	79	3094	34	[RBM24 - rna binding motif protein 24, THRA - thyroid hormone receptor, alpha, PROX1 - prospero homeobox 1, SPAG9 - sperm associated antigen 9, CDC42 - cell division cycle 42 (gtp binding protein, 25kda), MAPK12 - mitogen-activated protein kinase 12, GSK3A - glycogen synthase kinase 3 alpha, NTN3 - netrin 3, EFNB2 - ephrin-b2, BTG1 - b-cell translocation gene 1, anti-proliferative, NEO1 - neogeni…
GO:1900449	regulation of glutamate receptor signaling pathway	0.000613	0.0536	2.46	12072	19	3094	12	[SHANK3 - sh3 and multiple ankyrin repeat domains 3, CACNG2 - calcium channel, voltage-dependent, gamma subunit 2, DAPK1 - death-associated protein kinase 1, NLGN1 - neuroligin 1, CACNG7 - calcium channel, voltage-dependent, gamma subunit 7, CNIH2 - cornichon homolog 2 (drosophila), NRXN1 - neurexin 1, PPARGC1A - peroxisome proliferator-activated receptor gamma, coactivator 1 alpha, DLG4 - discs,…
GO:0051149	positive regulation of muscle cell differentiation	0.000651	0.0564	1.91	12072	45	3094	22	[THRA - thyroid hormone receptor, alpha, SPAG9 - sperm associated antigen 9, TGFB1 - transforming growth factor, beta 1, CDC42 - cell division cycle 42 (gtp binding protein, 25kda), MAPK12 - mitogen-activated protein kinase 12, CDH2 - cadherin 2, type 1, n-cadherin (neuronal), NTN3 - netrin 3, RBM4 - rna binding motif protein 4, BCL2 - b-cell cll/lymphoma 2, EFNB2 - ephrin-b2, NEO1 - neogenin 1, …
GO:0043279	response to alkaloid	0.000676	0.058	1.74	12072	65	3094	29	[CHRNB2 - cholinergic receptor, nicotinic, beta 2 (neuronal), NKX6-1 - nk6 homeobox 1, CHRNB4 - cholinergic receptor, nicotinic, beta 4 (neuronal), DRD4 - dopamine receptor d4, CHRNA4 - cholinergic receptor, nicotinic, alpha 4 (neuronal), RELA - v-rel reticuloendotheliosis viral oncogene homolog a (avian), TAC1 - tachykinin, precursor 1, DRD2 - dopamine receptor d2, CHRNA7 - cholinergic receptor,…
GO:0000165	MAPK cascade	0.000737	0.0628	1.53	12072	120	3094	47	[FGF14 - fibroblast growth factor 14, TAOK2 - tao kinase 2, DOK5 - docking protein 5, JUN - jun proto-oncogene, PAK3 - p21 protein (cdc42/rac)-activated kinase 3, FGF13 - fibroblast growth factor 13, FGF12 - fibroblast growth factor 12, RET - ret proto-oncogene, MAP2K5 - mitogen-activated protein kinase kinase 5, MAPK10 - mitogen-activated protein kinase 10, HRAS - v-ha-ras harvey rat sarcoma vir…
GO:0046883	regulation of hormone secretion	0.000758	0.064	1.53	12072	117	3094	46	[SCG5 - secretogranin v (7b2 protein), NKX6-1 - nk6 homeobox 1, ISL1 - isl lim homeobox 1, NNAT - neuronatin, TAC1 - tachykinin, precursor 1, IL11 - interleukin 11, DRD2 - dopamine receptor d2, BAD - bcl2-associated agonist of cell death, PSMD9 - proteasome (prosome, macropain) 26s subunit, non-atpase, 9, ARRB1 - arrestin, beta 1, VAMP2 - vesicle-associated membrane protein 2 (synaptobrevin 2), J…
GO:0090317	negative regulation of intracellular protein transport	0.000759	0.0635	1.84	12072	51	3094	24	[INPP5K - inositol polyphosphate-5-phosphatase k, DACT3 - dapper, antagonist of beta-catenin, homolog 3 (xenopus laevis), GAS6 - growth arrest-specific 6, PKDCC - protein kinase domain containing, cytoplasmic homolog (mouse), THRA - thyroid hormone receptor, alpha, CDK5 - cyclin-dependent kinase 5, FBXW11 - f-box and wd repeat domain containing 11, GOPC - golgi-associated pdz and coiled-coil moti…
GO:0043087	regulation of GTPase activity	0.000793	0.0658	1.42	12072	178	3094	65	[PTPRN2 - protein tyrosine phosphatase, receptor type, n polypeptide 2, RALGAPA2 - ral gtpase activating protein, alpha subunit 2 (catalytic), PTPLAD1 - protein tyrosine phosphatase-like a domain containing 1, ASAP1 - arfgap with sh3 domain, ankyrin repeat and ph domain 1, SMAP2 - small arfgap2, RGS11 - regulator of g-protein signaling 11, GSK3B - glycogen synthase kinase 3 beta, CHN2 - chimerin …
GO:0050796	regulation of insulin secretion	0.00089	0.0733	1.59	12072	96	3094	39	[NKX6-1 - nk6 homeobox 1, NNAT - neuronatin, ISL1 - isl lim homeobox 1, DRD2 - dopamine receptor d2, BAD - bcl2-associated agonist of cell death, PSMD9 - proteasome (prosome, macropain) 26s subunit, non-atpase, 9, ARRB1 - arrestin, beta 1, VAMP2 - vesicle-associated membrane protein 2 (synaptobrevin 2), SNAP25 - synaptosomal-associated protein, 25kda, JAK2 - janus kinase 2, PPP3CB - protein phosp…
GO:0031345	negative regulation of cell projection organization	0.000895	0.0731	1.73	12072	63	3094	28	[RUFY3 - run and fyve domain containing 3, GDI1 - gdp dissociation inhibitor 1, LGALS1 - lectin, galactoside-binding, soluble, 1, ULK1 - unc-51-like kinase 1 (c. elegans), FGF13 - fibroblast growth factor 13, ARHGDIA - rho gdp dissociation inhibitor (gdi) alpha, PLXNA3 - plexin a3, STMN2 - stathmin-like 2, GSK3B - glycogen synthase kinase 3 beta, ULK2 - unc-51-like kinase 2 (c. elegans), RTN4R - …
GO:0051966	regulation of synaptic transmission, glutamatergic	0.000895	0.0726	2.31	12072	22	3094	13	[DRD2 - dopamine receptor d2, ADCYAP1 - adenylate cyclase activating polypeptide 1 (pituitary), NRXN1 - neurexin 1, ATAD1 - atpase family, aaa domain containing 1, GRIK3 - glutamate receptor, ionotropic, kainate 3, MAPK8IP2 - mitogen-activated protein kinase 8 interacting protein 2, HTR1B - 5-hydroxytryptamine (serotonin) receptor 1b, g protein-coupled, SHANK3 - sh3 and multiple ankyrin repeat do…
GO:0001503	ossification	0.000928	0.0746	1.7	12072	69	3094	30	[FSTL3 - follistatin-like 3 (secreted glycoprotein), PKDCC - protein kinase domain containing, cytoplasmic homolog (mouse), THRA - thyroid hormone receptor, alpha, CTHRC1 - collagen triple helix repeat containing 1, MAPK8 - mitogen-activated protein kinase 8, PDLIM7 - pdz and lim domain 7 (enigma), IMPAD1 - inositol monophosphatase domain containing 1, MEF2C - myocyte enhancer factor 2c, SEMA4D -…
GO:0051705	multi-organism behavior	0.000939	0.075	2.01	12072	35	3094	18	[CHRNB2 - cholinergic receptor, nicotinic, beta 2 (neuronal), GCNT4 - glucosaminyl (n-acetyl) transferase 4, core 2, DRD4 - dopamine receptor d4, SNCG - synuclein, gamma (breast cancer-specific protein 1), NRXN1 - neurexin 1, DLG4 - discs, large homolog 4 (drosophila), DACH1 - dachshund homolog 1 (drosophila), MAPK8IP2 - mitogen-activated protein kinase 8 interacting protein 2, DVL1 - dishevelled…
GO:0008037	cell recognition	0.000949	0.0752	1.87	12072	46	3094	22	[NRP1 - neuropilin 1, CNTN2 - contactin 2 (axonal), NRCAM - neuronal cell adhesion molecule, DYNLL2 - dynein, light chain, lc8-type 2, CDK5R1 - cyclin-dependent kinase 5, regulatory subunit 1 (p35), ROBO1 - roundabout, axon guidance receptor, homolog 1 (drosophila), ROBO2 - roundabout, axon guidance receptor, homolog 2 (drosophila), EPHA4 - eph receptor a4, NDN - necdin homolog (mouse), EPHA3 - e…
GO:0031102	neuron projection regeneration	0.000975	0.0766	2.6	12072	15	3094	10	[TNC - tenascin c, ISL1 - isl lim homeobox 1, ULK1 - unc-51-like kinase 1 (c. elegans), JUN - jun proto-oncogene, BCL2 - b-cell cll/lymphoma 2, RTN4RL1 - reticulon 4 receptor-like 1, NREP - neuronal regeneration related protein homolog (rat), CTNNA1 - catenin (cadherin-associated protein), alpha 1, 102kda, RTN4RL2 - reticulon 4 receptor-like 2, JAK2 - janus kinase 2]
GO:0014047	glutamate secretion	0.000975	0.076	2.6	12072	15	3094	10	[GRM2 - glutamate receptor, metabotropic 2, CPLX1 - complexin 1, STXBP1 - syntaxin binding protein 1, MYO6 - myosin vi, SYT1 - synaptotagmin i, SLC17A7 - solute carrier family 17 (sodium-dependent inorganic phosphate cotransporter), member 7, RAB3A - rab3a, member ras oncogene family, RIMS1 - regulating synaptic membrane exocytosis 1, VAMP2 - vesicle-associated membrane protein 2 (synaptobrevin 2…
GO:0007186	G-protein coupled receptor signaling pathway	0.000999	0.0773	1.35	12072	239	3094	83	[GNG3 - guanine nucleotide binding protein (g protein), gamma 3, GABBR2 - gamma-aminobutyric acid (gaba) b receptor, 2, GNG4 - guanine nucleotide binding protein (g protein), gamma 4, GNB2 - guanine nucleotide binding protein (g protein), beta polypeptide 2, DRD4 - dopamine receptor d4, GNB3 - guanine nucleotide binding protein (g protein), beta polypeptide 3, PTH2 - parathyroid hormone 2, HRH3 -…
Down-regulated
GO Term	Description	P-value	FDR q-value	Enrichment	N	B	n	b	Genes
GO:0022403	cell cycle phase	5e-33	5.07e-29	1.89	12072	447	3607	253	[ORC3 - origin recognition complex, subunit 3, AKAP8 - a kinase (prka) anchor protein 8, CENPP - centromere protein p, ORC6 - origin recognition complex, subunit 6, RFC3 - replication factor c (activator 1) 3, 38kda, RFC4 - replication factor c (activator 1) 4, 37kda, RFC1 - replication factor c (activator 1) 1, 145kda, HAUS7 - haus augmin-like complex, subunit 7, PPP1R12A - protein phosphatase 1…
GO:0006412	translation	6.76e-28	3.43e-24	2.17	12072	227	3607	147	[MRPL22 - mitochondrial ribosomal protein l22, DDOST - dolichyl-diphosphooligosaccharide--protein glycosyltransferase, MRPL21 - mitochondrial ribosomal protein l21, MRPL18 - mitochondrial ribosomal protein l18, MRPL45 - mitochondrial ribosomal protein l45, MRPL52 - mitochondrial ribosomal protein l52, RPL39L - ribosomal protein l39-like, NACA - nascent polypeptide-associated complex alpha subunit…
GO:0010467	gene expression	2.45e-26	8.26e-23	1.67	12072	605	3607	302	[RNPS1 - rna binding protein s1, serine-rich domain, NARS - asparaginyl-trna synthetase, NR1D1 - nuclear receptor subfamily 1, group d, member 1, DROSHA - drosha, ribonuclease type iii, EXOSC9 - exosome component 9, SP1 - sp1 transcription factor, ZFP36L1 - zinc finger protein 36, c3h type-like 1, WDR77 - wd repeat domain 77, SF3A3 - splicing factor 3a, subunit 3, 60kda, NR6A1 - nuclear receptor …
GO:0000278	mitotic cell cycle	1.19e-25	3.01e-22	1.95	12072	307	3607	179	[ORC3 - origin recognition complex, subunit 3, CENPP - centromere protein p, NSL1 - nsl1, mind kinetochore complex component, homolog (s. cerevisiae), CDC6 - cell division cycle 6 homolog (s. cerevisiae), DBF4 - dbf4 homolog (s. cerevisiae), ORC6 - origin recognition complex, subunit 6, CDK1 - cyclin-dependent kinase 1, RFC3 - replication factor c (activator 1) 3, 38kda, RFC4 - replication factor…
GO:0006415	translational termination	1.37e-25	2.78e-22	2.97	12072	72	3607	64	[RPL15 - ribosomal protein l15, RPL12 - ribosomal protein l12, RPL11 - ribosomal protein l11, RPL9 - ribosomal protein l9, RPL8 - ribosomal protein l8, RPL7 - ribosomal protein l7, RPL5 - ribosomal protein l5, RPL36A - ribosomal protein l36a, RPLP1 - ribosomal protein, large, p1, RPLP0 - ribosomal protein, large, p0, RPL38 - ribosomal protein l38, RPL41 - ribosomal protein l41, RPL35A - ribosomal…
GO:0022402	cell cycle process	4.86e-25	8.22e-22	1.57	12072	766	3607	360	[ORC3 - origin recognition complex, subunit 3, AKAP8 - a kinase (prka) anchor protein 8, CENPP - centromere protein p, FANCM - fanconi anemia, complementation group m, DBF4 - dbf4 homolog (s. cerevisiae), RBM38 - rna binding motif protein 38, PMS1 - pms1 postmeiotic segregation increased 1 (s. cerevisiae), ORC6 - origin recognition complex, subunit 6, RFC3 - replication factor c (activator 1) 3, …
GO:0019083	viral transcription	1.04e-22	1.5e-19	2.88	12072	71	3607	61	[RPL15 - ribosomal protein l15, RPL12 - ribosomal protein l12, RPL11 - ribosomal protein l11, RPL9 - ribosomal protein l9, RPL8 - ribosomal protein l8, RPL7 - ribosomal protein l7, RPL5 - ribosomal protein l5, RPL36A - ribosomal protein l36a, RPLP1 - ribosomal protein, large, p1, RPLP0 - ribosomal protein, large, p0, RPL38 - ribosomal protein l38, RPL41 - ribosomal protein l41, RPL35A - ribosomal…
GO:0019058	viral infectious cycle	1.34e-22	1.7e-19	2.79	12072	78	3607	65	[RPL15 - ribosomal protein l15, RPL12 - ribosomal protein l12, RPL11 - ribosomal protein l11, RPL9 - ribosomal protein l9, RPL8 - ribosomal protein l8, RPL7 - ribosomal protein l7, RPL5 - ribosomal protein l5, RPL36A - ribosomal protein l36a, RPLP1 - ribosomal protein, large, p1, KPNB1 - karyopherin (importin) beta 1, RPLP0 - ribosomal protein, large, p0, RPL38 - ribosomal protein l38, RPL41 - ri…
GO:0043624	cellular protein complex disassembly	3.56e-22	4.01e-19	2.71	12072	84	3607	68	[RPL15 - ribosomal protein l15, RPL12 - ribosomal protein l12, RPL11 - ribosomal protein l11, RPL9 - ribosomal protein l9, RPL8 - ribosomal protein l8, RPL7 - ribosomal protein l7, RPL5 - ribosomal protein l5, KIF18A - kinesin family member 18a, RPL36A - ribosomal protein l36a, RPLP1 - ribosomal protein, large, p1, RPLP0 - ribosomal protein, large, p0, RPL38 - ribosomal protein l38, RPL41 - ribos…
GO:0006413	translational initiation	7.03e-22	7.12e-19	2.53	12072	103	3607	78	[RPL15 - ribosomal protein l15, RPL12 - ribosomal protein l12, RPL11 - ribosomal protein l11, RPL9 - ribosomal protein l9, RPL8 - ribosomal protein l8, RPL7 - ribosomal protein l7, RPL5 - ribosomal protein l5, EIF2S1 - eukaryotic translation initiation factor 2, subunit 1 alpha, 35kda, RPL36A - ribosomal protein l36a, EIF3B - eukaryotic translation initiation factor 3, subunit b, RPLP1 - ribosoma…
GO:0006401	RNA catabolic process	1.17e-21	1.07e-18	2.15	12072	179	3607	115	[RNPS1 - rna binding protein s1, serine-rich domain, GSPT1 - g1 to s phase transition 1, DROSHA - drosha, ribonuclease type iii, PARN - poly(a)-specific ribonuclease, EXOSC9 - exosome component 9, RNASEH2B - ribonuclease h2, subunit b, ZFP36L2 - zinc finger protein 36, c3h type-like 2, ZFP36L1 - zinc finger protein 36, c3h type-like 1, CNOT10 - ccr4-not transcription complex, subunit 10, PATL1 - …
GO:0006259	DNA metabolic process	3.26e-21	2.76e-18	1.62	12072	552	3607	268	[ORC3 - origin recognition complex, subunit 3, AKAP8 - a kinase (prka) anchor protein 8, TOP1MT - topoisomerase (dna) i, mitochondrial, FANCM - fanconi anemia, complementation group m, DBF4 - dbf4 homolog (s. cerevisiae), PMS1 - pms1 postmeiotic segregation increased 1 (s. cerevisiae), NASP - nuclear autoantigenic sperm protein (histone-binding), ORC6 - origin recognition complex, subunit 6, RFC3…
GO:0043241	protein complex disassembly	4.28e-21	3.34e-18	2.65	12072	86	3607	68	[RPL15 - ribosomal protein l15, RPL12 - ribosomal protein l12, RPL11 - ribosomal protein l11, RPL9 - ribosomal protein l9, RPL8 - ribosomal protein l8, RPL7 - ribosomal protein l7, RPL5 - ribosomal protein l5, KIF18A - kinesin family member 18a, RPL36A - ribosomal protein l36a, RPLP1 - ribosomal protein, large, p1, RPLP0 - ribosomal protein, large, p0, RPL38 - ribosomal protein l38, RPL41 - ribos…
GO:0006614	SRP-dependent cotranslational protein targeting to membrane	7.34e-21	5.31e-18	2.58	12072	92	3607	71	[RPL15 - ribosomal protein l15, RPL12 - ribosomal protein l12, RPL11 - ribosomal protein l11, DDOST - dolichyl-diphosphooligosaccharide--protein glycosyltransferase, RPL9 - ribosomal protein l9, RPL8 - ribosomal protein l8, RPL7 - ribosomal protein l7, RPL5 - ribosomal protein l5, RPL36A - ribosomal protein l36a, RPLP1 - ribosomal protein, large, p1, RPLP0 - ribosomal protein, large, p0, RPL38 - …
GO:0000956	nuclear-transcribed mRNA catabolic process	9.37e-21	6.33e-18	2.23	12072	150	3607	100	[RNPS1 - rna binding protein s1, serine-rich domain, GSPT1 - g1 to s phase transition 1, PARN - poly(a)-specific ribonuclease, EXOSC9 - exosome component 9, ZFP36L2 - zinc finger protein 36, c3h type-like 2, ZFP36L1 - zinc finger protein 36, c3h type-like 1, CNOT10 - ccr4-not transcription complex, subunit 10, PATL1 - protein associated with topoisomerase ii homolog 1 (yeast), MTPAP - mitochondri…
GO:0043933	macromolecular complex subunit organization	3.12e-20	1.97e-17	1.48	12072	853	3607	377	[NAP1L2 - nucleosome assembly protein 1-like 2, CENPP - centromere protein p, NAP1L3 - nucleosome assembly protein 1-like 3, NASP - nuclear autoantigenic sperm protein (histone-binding), HES1 - hairy and enhancer of split 1, (drosophila), GCHFR - gtp cyclohydrolase i feedback regulator, GCH1 - gtp cyclohydrolase 1, LCAT - lecithin-cholesterol acyltransferase, WDR77 - wd repeat domain 77, NDUFAF4 …
GO:0006414	translational elongation	3.69e-20	2.2e-17	2.61	12072	86	3607	67	[RPL15 - ribosomal protein l15, RPL12 - ribosomal protein l12, RPL11 - ribosomal protein l11, RPL9 - ribosomal protein l9, RPL8 - ribosomal protein l8, RPL7 - ribosomal protein l7, RPL5 - ribosomal protein l5, RPL36A - ribosomal protein l36a, RPLP1 - ribosomal protein, large, p1, RPLP0 - ribosomal protein, large, p0, RPL38 - ribosomal protein l38, RPL41 - ribosomal protein l41, RPL35A - ribosomal…
GO:0006613	cotranslational protein targeting to membrane	6.38e-20	3.59e-17	2.53	12072	94	3607	71	[RPL15 - ribosomal protein l15, RPL12 - ribosomal protein l12, RPL11 - ribosomal protein l11, DDOST - dolichyl-diphosphooligosaccharide--protein glycosyltransferase, RPL9 - ribosomal protein l9, RPL8 - ribosomal protein l8, RPL7 - ribosomal protein l7, RPL5 - ribosomal protein l5, RPL36A - ribosomal protein l36a, RPLP1 - ribosomal protein, large, p1, RPLP0 - ribosomal protein, large, p0, RPL38 - …
GO:0045047	protein targeting to ER	6.38e-20	3.41e-17	2.53	12072	94	3607	71	[RPL15 - ribosomal protein l15, RPL12 - ribosomal protein l12, RPL11 - ribosomal protein l11, DDOST - dolichyl-diphosphooligosaccharide--protein glycosyltransferase, RPL9 - ribosomal protein l9, RPL8 - ribosomal protein l8, RPL7 - ribosomal protein l7, RPL5 - ribosomal protein l5, RPL36A - ribosomal protein l36a, RPLP1 - ribosomal protein, large, p1, RPLP0 - ribosomal protein, large, p0, RPL38 - …
GO:0016071	mRNA metabolic process	6.9e-20	3.49e-17	1.62	12072	525	3607	254	[CWC22 - cwc22 spliceosome-associated protein homolog (s. cerevisiae), RNPS1 - rna binding protein s1, serine-rich domain, RBM38 - rna binding motif protein 38, LGALS3 - lectin, galactoside-binding, soluble, 3, EXOSC9 - exosome component 9, PLRG1 - pleiotropic regulator 1, ZFP36L2 - zinc finger protein 36, c3h type-like 2, ZFP36L1 - zinc finger protein 36, c3h type-like 1, RBMXL1 - rna binding mo…
GO:0000184	nuclear-transcribed mRNA catabolic process, nonsense-mediated decay	8.76e-20	4.23e-17	2.46	12072	102	3607	75	[RNPS1 - rna binding protein s1, serine-rich domain, RPL15 - ribosomal protein l15, GSPT1 - g1 to s phase transition 1, RPL12 - ribosomal protein l12, RPL11 - ribosomal protein l11, RPL9 - ribosomal protein l9, RPL8 - ribosomal protein l8, RPL7 - ribosomal protein l7, RPL5 - ribosomal protein l5, PAN3 - pan3 poly(a) specific ribonuclease subunit homolog (s. cerevisiae), PARN - poly(a)-specific ri…
GO:0072599	establishment of protein localization to endoplasmic reticulum	1.79e-19	8.26e-17	2.5	12072	95	3607	71	[RPL15 - ribosomal protein l15, RPL12 - ribosomal protein l12, RPL11 - ribosomal protein l11, DDOST - dolichyl-diphosphooligosaccharide--protein glycosyltransferase, RPL9 - ribosomal protein l9, RPL8 - ribosomal protein l8, RPL7 - ribosomal protein l7, RPL5 - ribosomal protein l5, RPL36A - ribosomal protein l36a, RPLP1 - ribosomal protein, large, p1, RPLP0 - ribosomal protein, large, p0, RPL38 - …
GO:0006402	mRNA catabolic process	2.74e-19	1.21e-16	2.15	12072	159	3607	102	[RNPS1 - rna binding protein s1, serine-rich domain, GSPT1 - g1 to s phase transition 1, EXOSC9 - exosome component 9, PARN - poly(a)-specific ribonuclease, ZFP36L2 - zinc finger protein 36, c3h type-like 2, ZFP36L1 - zinc finger protein 36, c3h type-like 1, CNOT10 - ccr4-not transcription complex, subunit 10, PATL1 - protein associated with topoisomerase ii homolog 1 (yeast), MTPAP - mitochondri…
GO:0010564	regulation of cell cycle process	3.91e-19	1.65e-16	1.73	12072	369	3607	191	[ORC3 - origin recognition complex, subunit 3, DDX3X - dead (asp-glu-ala-asp) box polypeptide 3, x-linked, CDC6 - cell division cycle 6 homolog (s. cerevisiae), DBF4 - dbf4 homolog (s. cerevisiae), RBM38 - rna binding motif protein 38, CDCA5 - cell division cycle associated 5, PKP4 - plakophilin 4, ORC6 - origin recognition complex, subunit 6, CDK1 - cyclin-dependent kinase 1, RFC3 - replication …
GO:0071840	cellular component organization or biogenesis	5.38e-19	2.18e-16	1.23	12072	2704	3607	996	[PRDX3 - peroxiredoxin 3, HAUS7 - haus augmin-like complex, subunit 7, CDC42BPG - cdc42 binding protein kinase gamma (dmpk-like), AFG3L2 - afg3 atpase family gene 3-like 2 (s. cerevisiae), GCHFR - gtp cyclohydrolase i feedback regulator, GCH1 - gtp cyclohydrolase 1, PHF17 - phd finger protein 17, PLSCR1 - phospholipid scramblase 1, SF3A3 - splicing factor 3a, subunit 3, 60kda, ACACB - acetyl-coa …
									otein 1), PHAX - phosphorylated adaptor for rna export, KIF24 - kinesin family member 24, C15orf42 - chromosome 15 open reading frame 42, GPR98 - g protein-coupled receptor 98, SMC3 - structural maintenance of chromosomes 3, DAB1 - disabled homolog 1 (drosophila), AIFM1 - apoptosis-inducing factor, mitochondrion-associated, 1, NLGN4X - neuroligin 4, x-linked, DAB2 - disabled homolog 2, mitogen-re…
GO:0000087	M phase of mitotic cell cycle	1.06e-18	4.15e-16	2.5	12072	91	3607	68	[CENPP - centromere protein p, NSL1 - nsl1, mind kinetochore complex component, homolog (s. cerevisiae), CASC5 - cancer susceptibility candidate 5, BIRC5 - baculoviral iap repeat containing 5, CDC20 - cell division cycle 20 homolog (s. cerevisiae), CDC25C - cell division cycle 25 homolog c (s. pombe), KIF18A - kinesin family member 18a, SEH1L - seh1-like (s. cerevisiae), SGOL2 - shugoshin-like 2 …
GO:0034660	ncRNA metabolic process	1.09e-18	4.08e-16	1.86	12072	264	3607	147	[BOP1 - block of proliferation 1, NARS - asparaginyl-trna synthetase, UTP6 - utp6, small subunit (ssu) processome component, homolog (yeast), GEMIN5 - gem (nuclear organelle) associated protein 5, DROSHA - drosha, ribonuclease type iii, HEATR1 - heat repeat containing 1, WBP11 - ww domain binding protein 11, EXOSC9 - exosome component 9, WDR36 - wd repeat domain 36, NOC4L - nucleolar complex asso…
GO:0000279	M phase	1.15e-18	4.16e-16	2.48	12072	93	3607	69	[CENPP - centromere protein p, NSL1 - nsl1, mind kinetochore complex component, homolog (s. cerevisiae), CASC5 - cancer susceptibility candidate 5, BIRC5 - baculoviral iap repeat containing 5, CDC20 - cell division cycle 20 homolog (s. cerevisiae), CDC25C - cell division cycle 25 homolog c (s. pombe), KIF18A - kinesin family member 18a, SEH1L - seh1-like (s. cerevisiae), CENPN - centromere protei…
GO:0007049	cell cycle	1.39e-18	4.87e-16	1.6	12072	511	3607	245	[ORC3 - origin recognition complex, subunit 3, CENPP - centromere protein p, DBF4 - dbf4 homolog (s. cerevisiae), RBM38 - rna binding motif protein 38, NASP - nuclear autoantigenic sperm protein (histone-binding), ORC6 - origin recognition complex, subunit 6, RFC3 - replication factor c (activator 1) 3, 38kda, BRCA1 - breast cancer 1, early onset, PDCD2L - programmed cell death 2-like, RFC4 - rep…
GO:0000236	mitotic prometaphase	1.33e-17	4.51e-15	2.53	12072	82	3607	62	[CENPP - centromere protein p, NSL1 - nsl1, mind kinetochore complex component, homolog (s. cerevisiae), CASC5 - cancer susceptibility candidate 5, BIRC5 - baculoviral iap repeat containing 5, CDC20 - cell division cycle 20 homolog (s. cerevisiae), KIF18A - kinesin family member 18a, SEH1L - seh1-like (s. cerevisiae), SGOL2 - shugoshin-like 2 (s. pombe), CENPN - centromere protein n, AHCTF1 - at …
GO:0032984	macromolecular complex disassembly	2.01e-17	6.59e-15	2.35	12072	104	3607	73	[RPL15 - ribosomal protein l15, RPL12 - ribosomal protein l12, RPL11 - ribosomal protein l11, RPL9 - ribosomal protein l9, RPL8 - ribosomal protein l8, RPL7 - ribosomal protein l7, RPL5 - ribosomal protein l5, KIF18A - kinesin family member 18a, RPL36A - ribosomal protein l36a, RPLP1 - ribosomal protein, large, p1, RPLP0 - ribosomal protein, large, p0, RPL38 - ribosomal protein l38, RPL41 - ribos…
GO:0016043	cellular component organization	8.89e-17	2.81e-14	1.22	12072	2675	3607	974	[PRDX3 - peroxiredoxin 3, HAUS7 - haus augmin-like complex, subunit 7, CDC42BPG - cdc42 binding protein kinase gamma (dmpk-like), AFG3L2 - afg3 atpase family gene 3-like 2 (s. cerevisiae), GCHFR - gtp cyclohydrolase i feedback regulator, GCH1 - gtp cyclohydrolase 1, PHF17 - phd finger protein 17, PLSCR1 - phospholipid scramblase 1, SF3A3 - splicing factor 3a, subunit 3, 60kda, ACACB - acetyl-coa …
									hmg-box), KIF18A - kinesin family member 18a, USP8 - ubiquitin specific peptidase 8, SEH1L - seh1-like (s. cerevisiae), HIST1H2BK - histone cluster 1, h2bk, MAN2A1 - mannosidase, alpha, class 2a, member 1, DOCK1 - dedicator of cytokinesis 1, DNAJA3 - dnaj (hsp40) homolog, subfamily a, member 3, WDR35 - wd repeat domain 35, PKMYT1 - protein kinase, membrane associated tyrosine/threonine 1, TOR1AIP…
GO:0006260	DNA replication	9.94e-17	3.05e-14	2.07	12072	155	3607	96	[ORC3 - origin recognition complex, subunit 3, TOP1MT - topoisomerase (dna) i, mitochondrial, CDC6 - cell division cycle 6 homolog (s. cerevisiae), RBM14 - rna binding motif protein 14, WRN - werner syndrome, recq helicase-like, DBF4 - dbf4 homolog (s. cerevisiae), NASP - nuclear autoantigenic sperm protein (histone-binding), ORC6 - origin recognition complex, subunit 6, CDK1 - cyclin-dependent k…
GO:0022411	cellular component disassembly	2.93e-16	8.74e-14	2.01	12072	168	3607	101	[CDH1 - cadherin 1, type 1, e-cadherin (epithelial), GSN - gelsolin, PMAIP1 - phorbol-12-myristate-13-acetate-induced protein 1, HPN - hepsin, LMNB1 - lamin b1, MMP2 - matrix metallopeptidase 2 (gelatinase a, 72kda gelatinase, 72kda type iv collagenase), DFFA - dna fragmentation factor, 45kda, alpha polypeptide, RPL36 - ribosomal protein l36, RPL35 - ribosomal protein l35, MMP9 - matrix metallope…
GO:0051301	cell division	4.42e-16	1.28e-13	1.75	12072	295	3607	154	[WWTR1 - ww domain containing transcription regulator 1, CDC6 - cell division cycle 6 homolog (s. cerevisiae), NSL1 - nsl1, mind kinetochore complex component, homolog (s. cerevisiae), SMC2 - structural maintenance of chromosomes 2, SEPT10 - septin 10, CDCA5 - cell division cycle associated 5, CDK1 - cyclin-dependent kinase 1, BIRC5 - baculoviral iap repeat containing 5, CDC25A - cell division cy…
GO:0016072	rRNA metabolic process	6.09e-16	1.72e-13	2.3	12072	102	3607	70	[BOP1 - block of proliferation 1, UTP6 - utp6, small subunit (ssu) processome component, homolog (yeast), RPL11 - ribosomal protein l11, EXOSC2 - exosome component 2, DROSHA - drosha, ribonuclease type iii, WBP11 - ww domain binding protein 11, HEATR1 - heat repeat containing 1, RPL7 - ribosomal protein l7, RPF1 - ribosome production factor 1 homolog (s. cerevisiae), RPL5 - ribosomal protein l5, …
GO:0006364	rRNA processing	1.54e-15	4.22e-13	2.31	12072	97	3607	67	[BOP1 - block of proliferation 1, UTP6 - utp6, small subunit (ssu) processome component, homolog (yeast), RPL11 - ribosomal protein l11, EXOSC2 - exosome component 2, WBP11 - ww domain binding protein 11, HEATR1 - heat repeat containing 1, RPL7 - ribosomal protein l7, RPF1 - ribosome production factor 1 homolog (s. cerevisiae), RPL5 - ribosomal protein l5, EXOSC9 - exosome component 9, SUV39H1 - …
GO:0044238	primary metabolic process	1.58e-15	4.22e-13	1.11	12072	5798	3607	1931	[RNPS1 - rna binding protein s1, serine-rich domain, TOP1MT - topoisomerase (dna) i, mitochondrial, CDCA7L - cell division cycle associated 7-like, SUB1 - sub1 homolog (s. cerevisiae), PMM2 - phosphomannomutase 2, DBF4 - dbf4 homolog (s. cerevisiae), RBM38 - rna binding motif protein 38, PMS1 - pms1 postmeiotic segregation increased 1 (s. cerevisiae), PPM1J - protein phosphatase, mg2+/mn2+ depend…
									r rna associated (s. cerevisiae), SMN2 - survival of motor neuron 2, centromeric, PRPF38A - prp38 pre-mrna processing factor 38 (yeast) domain containing a, SMARCC1 - swi/snf related, matrix associated, actin dependent regulator of chromatin, subfamily c, member 1, COL4A2 - collagen, type iv, alpha 2, CREBZF - creb/atf bzip transcription factor, CBLC - cbl proto-oncogene, e3 ubiquitin protein lig…
									translocase of inner mitochondrial membrane 13 homolog (yeast), RNASET2 - ribonuclease t2, LATS2 - lats, large tumor suppressor, homolog 2 (drosophila), ACD - adrenocortical dysplasia homolog (mouse), AKR1C3 - aldo-keto reductase family 1, member c3 (3-alpha hydroxysteroid dehydrogenase, type ii), NOL6 - nucleolar protein family 6 (rna-associated), PDE5A - phosphodiesterase 5a, cgmp-specific, SOC…
GO:0006807	nitrogen compound metabolic process	1.66e-15	4.31e-13	1.17	12072	3735	3607	1301	[RNPS1 - rna binding protein s1, serine-rich domain, TOP1MT - topoisomerase (dna) i, mitochondrial, CDCA7L - cell division cycle associated 7-like, SUB1 - sub1 homolog (s. cerevisiae), PMM2 - phosphomannomutase 2, DBF4 - dbf4 homolog (s. cerevisiae), RBM38 - rna binding motif protein 38, PMS1 - pms1 postmeiotic segregation increased 1 (s. cerevisiae), GCNT2 - glucosaminyl (n-acetyl) transferase 2…
									unit, TTF2 - transcription termination factor, rna polymerase ii, USP39 - ubiquitin specific peptidase 39, RARG - retinoic acid receptor, gamma, RARS - arginyl-trna synthetase, UTF1 - undifferentiated embryonic cell transcription factor 1, RBMS2 - rna binding motif, single stranded interacting protein 2, ACAD8 - acyl-coa dehydrogenase family, member 8, ZNF726 - zinc finger protein 726, IGFBP4 - i…
									- ribosomal protein l13a, FPGS - folylpolyglutamate synthase, GEMIN4 - gem (nuclear organelle) associated protein 4, SKIV2L2 - superkiller viralicidic activity 2-like 2 (s. cerevisiae)]
GO:0006396	RNA processing	2.09e-15	5.31e-13	1.51	12072	566	3607	256	[RNPS1 - rna binding protein s1, serine-rich domain, CWC22 - cwc22 spliceosome-associated protein homolog (s. cerevisiae), RBM38 - rna binding motif protein 38, DROSHA - drosha, ribonuclease type iii, LGALS3 - lectin, galactoside-binding, soluble, 3, EXOSC9 - exosome component 9, NOC4L - nucleolar complex associated 4 homolog (s. cerevisiae), ADAT2 - adenosine deaminase, trna-specific 2, NOP10 - …
GO:0071156	regulation of cell cycle arrest	2.2e-15	5.43e-13	1.83	12072	228	3607	125	[ORC3 - origin recognition complex, subunit 3, CDC6 - cell division cycle 6 homolog (s. cerevisiae), DBF4 - dbf4 homolog (s. cerevisiae), RBM38 - rna binding motif protein 38, CDK1 - cyclin-dependent kinase 1, ORC6 - origin recognition complex, subunit 6, RFC3 - replication factor c (activator 1) 3, 38kda, BRCA1 - breast cancer 1, early onset, RFC4 - replication factor c (activator 1) 4, 37kda, B…
GO:0071822	protein complex subunit organization	2.4e-15	5.8e-13	1.48	12072	643	3607	284	[HES1 - hairy and enhancer of split 1, (drosophila), GCHFR - gtp cyclohydrolase i feedback regulator, GCH1 - gtp cyclohydrolase 1, NDUFAF4 - nadh dehydrogenase (ubiquinone) complex i, assembly factor 4, ACACB - acetyl-coa carboxylase beta, CD2AP - cd2-associated protein, DCTPP1 - dctp pyrophosphatase 1, TRIM28 - tripartite motif containing 28, LCP1 - lymphocyte cytosolic protein 1 (l-plastin), SO…
GO:0000075	cell cycle checkpoint	8.79e-15	2.07e-12	1.87	12072	200	3607	112	[ORC3 - origin recognition complex, subunit 3, CDC6 - cell division cycle 6 homolog (s. cerevisiae), DBF4 - dbf4 homolog (s. cerevisiae), CDK1 - cyclin-dependent kinase 1, ORC6 - origin recognition complex, subunit 6, RFC3 - replication factor c (activator 1) 3, 38kda, BRCA1 - breast cancer 1, early onset, RFC4 - replication factor c (activator 1) 4, 37kda, BIRC5 - baculoviral iap repeat containi…
GO:0071704	organic substance metabolic process	1.03e-14	2.38e-12	1.11	12072	5935	3607	1966	[RNPS1 - rna binding protein s1, serine-rich domain, TOP1MT - topoisomerase (dna) i, mitochondrial, CDCA7L - cell division cycle associated 7-like, SUB1 - sub1 homolog (s. cerevisiae), PMM2 - phosphomannomutase 2, DBF4 - dbf4 homolog (s. cerevisiae), RBM38 - rna binding motif protein 38, PMS1 - pms1 postmeiotic segregation increased 1 (s. cerevisiae), PPM1J - protein phosphatase, mg2+/mn2+ depend…
									A - small nuclear ribonucleoprotein polypeptide a, SNAPC1 - small nuclear rna activating complex, polypeptide 1, 43kda, ATG4C - atg4 autophagy related 4 homolog c (s. cerevisiae), RAB38 - rab38, member ras oncogene family, PRKD3 - protein kinase d3, SMS - spermine synthase, SUMO3 - smt3 suppressor of mif two 3 homolog 3 (s. cerevisiae), GSPT2 - g1 to s phase transition 2, SMARCD2 - swi/snf relate…
									family 5 (sodium-dependent vitamin transporter), member 6, MRP63 - mitochondrial ribosomal protein 63, SYNJ2 - synaptojanin 2, ZNF649 - zinc finger protein 649, HSPD1 - heat shock 60kda protein 1 (chaperonin), HSPE1 - heat shock 10kda protein 1 (chaperonin 10), HSPG2 - heparan sulfate proteoglycan 2, GYG2 - glycogenin 2, WNK3 - wnk lysine deficient protein kinase 3, EIF2S2 - eukaryotic translatio…
									TTL19 - methyltransferase like 19, ST6GALNAC6 - st6 (alpha-n-acetyl-neuraminyl-2,3-beta-galactosyl-1,3)-n-acetylgalactosaminide alpha-2,6-sialyltransferase 6, SART3 - squamous cell carcinoma antigen recognized by t cells 3, VPRBP - vpr (hiv-1) binding protein, NHP2L1 - nhp2 non-histone chromosome protein 2-like 1 (s. cerevisiae), TONSL - tonsoku-like, dna repair protein, NFYB - nuclear transcript…
GO:0051726	regulation of cell cycle	1.08e-14	2.44e-12	1.48	12072	619	3607	273	[ORC3 - origin recognition complex, subunit 3, LEMD3 - lem domain containing 3, DBF4 - dbf4 homolog (s. cerevisiae), RBM38 - rna binding motif protein 38, ORC6 - origin recognition complex, subunit 6, RFC3 - replication factor c (activator 1) 3, 38kda, BRCA1 - breast cancer 1, early onset, HES1 - hairy and enhancer of split 1, (drosophila), RFC4 - replication factor c (activator 1) 4, 37kda, CLOC…
GO:0022613	ribonucleoprotein complex biogenesis	1.1e-14	2.42e-12	2.76	12072	51	3607	42	[BOP1 - block of proliferation 1, RPS15 - ribosomal protein s15, SURF6 - surfeit 6, RPL11 - ribosomal protein l11, RPS18 - ribosomal protein s18, RPL14 - ribosomal protein l14, PES1 - pescadillo ribosomal biogenesis factor 1, RPS16 - ribosomal protein s16, DROSHA - drosha, ribonuclease type iii, RPS7 - ribosomal protein s7, RPL7 - ribosomal protein l7, GNL2 - guanine nucleotide binding protein-li…
GO:0006612	protein targeting to membrane	1.54e-14	3.32e-12	2.09	12072	130	3607	81	[PEX3 - peroxisomal biogenesis factor 3, RPL15 - ribosomal protein l15, RPL12 - ribosomal protein l12, RPL11 - ribosomal protein l11, DDOST - dolichyl-diphosphooligosaccharide--protein glycosyltransferase, RPL9 - ribosomal protein l9, RPL8 - ribosomal protein l8, RPL7 - ribosomal protein l7, RPL5 - ribosomal protein l5, TESC - tescalcin, RPL36A - ribosomal protein l36a, RPLP1 - ribosomal protein,…
GO:0006974	response to DNA damage stimulus	2.41e-14	5.08e-12	1.52	12072	505	3607	230	[FANCM - fanconi anemia, complementation group m, RBM38 - rna binding motif protein 38, PMS1 - pms1 postmeiotic segregation increased 1 (s. cerevisiae), BRCA1 - breast cancer 1, early onset, RFC3 - replication factor c (activator 1) 3, 38kda, RFC4 - replication factor c (activator 1) 4, 37kda, RFC1 - replication factor c (activator 1) 1, 145kda, CLOCK - clock homolog (mouse), RAD18 - rad18 homolo…
GO:0034655	nucleobase-containing compound catabolic process	6e-14	1.24e-11	1.55	12072	452	3607	209	[RNPS1 - rna binding protein s1, serine-rich domain, PMS1 - pms1 postmeiotic segregation increased 1 (s. cerevisiae), DROSHA - drosha, ribonuclease type iii, RFC3 - replication factor c (activator 1) 3, 38kda, FOXL2 - forkhead box l2, EXOSC9 - exosome component 9, GCH1 - gtp cyclohydrolase 1, ZFP36L2 - zinc finger protein 36, c3h type-like 2, ZFP36L1 - zinc finger protein 36, c3h type-like 1, KIF…
GO:0034470	ncRNA processing	7.69e-14	1.56e-11	1.87	12072	188	3607	105	[BOP1 - block of proliferation 1, UTP6 - utp6, small subunit (ssu) processome component, homolog (yeast), DROSHA - drosha, ribonuclease type iii, WBP11 - ww domain binding protein 11, HEATR1 - heat repeat containing 1, EXOSC9 - exosome component 9, WDR36 - wd repeat domain 36, NOC4L - nucleolar complex associated 4 homolog (s. cerevisiae), ADAT2 - adenosine deaminase, trna-specific 2, NOP10 - nop…
GO:0008150	biological_process	1.14e-13	2.27e-11	1.04	12072	10346	3607	3218	[RNPS1 - rna binding protein s1, serine-rich domain, TOP1MT - topoisomerase (dna) i, mitochondrial, NAT1 - n-acetyltransferase 1 (arylamine n-acetyltransferase), SUB1 - sub1 homolog (s. cerevisiae), DBF4 - dbf4 homolog (s. cerevisiae), FAM129A - family with sequence similarity 129, member a, AAMP - angio-associated, migratory cell protein, CISD2 - cdgsh iron sulfur domain 2, PRDX3 - peroxiredoxin…
									ly 26 (sulfate transporter), member 2, TRIM5 - tripartite motif containing 5, DDX12P - dead/h (asp-glu-ala-asp/his) box polypeptide 12, pseudogene, ALG2 - asparagine-linked glycosylation 2, alpha-1,3-mannosyltransferase homolog (s. cerevisiae), CNTNAP2 - contactin associated protein-like 2, PHGDH - phosphoglycerate dehydrogenase, DLG1 - discs, large homolog 1 (drosophila), DLG2 - discs, large hom…
									(ssu) processome component homolog (s. cerevisiae), CTCFL - ccctc-binding factor (zinc finger protein)-like, JARID2 - jumonji, at rich interactive domain 2, GLTP - glycolipid transfer protein, KAL1 - kallmann syndrome 1 sequence, ITPR3 - inositol 1,4,5-trisphosphate receptor, type 3, ITPR2 - inositol 1,4,5-trisphosphate receptor, type 2, IVD - isovaleryl-coa dehydrogenase, GLRX5 - glutaredoxin 5,…
									al protein l41, PINX1 - pin2/terf1 interacting, telomerase inhibitor 1, RPL36AL - ribosomal protein l36a-like, RPL35A - ribosomal protein l35a, RPL37A - ribosomal protein l37a, RPL37 - ribosomal protein l37, RPL32 - ribosomal protein l32, RPL31 - ribosomal protein l31, RPL34 - ribosomal protein l34, C20orf27 - chromosome 20 open reading frame 27, THG1L - trna-histidine guanylyltransferase 1-like …
									meobox 2, VEGFB - vascular endothelial growth factor b, VIL1 - villin 1, HMGN5 - high mobility group nucleosome binding domain 5, TNIP2 - tnfaip3 interacting protein 2, ZIC3 - zic family member 3, ZIC2 - zic family member 2, CNBP - cchc-type zinc finger, nucleic acid binding protein, MAPKAP1 - mitogen-activated protein kinase associated protein 1, RNF26 - ring finger protein 26, YES1 - v-yes-1 ya…
GO:0034641	cellular nitrogen compound metabolic process	1.19e-13	2.32e-11	1.16	12072	3456	3607	1201	[RNPS1 - rna binding protein s1, serine-rich domain, TOP1MT - topoisomerase (dna) i, mitochondrial, CDCA7L - cell division cycle associated 7-like, SUB1 - sub1 homolog (s. cerevisiae), PMM2 - phosphomannomutase 2, DBF4 - dbf4 homolog (s. cerevisiae), RBM38 - rna binding motif protein 38, PMS1 - pms1 postmeiotic segregation increased 1 (s. cerevisiae), EXOSC9 - exosome component 9, SNAI3 - snail h…
									dent, SNRPF - small nuclear ribonucleoprotein polypeptide f, SNRPE - small nuclear ribonucleoprotein polypeptide e, SNRPD3 - small nuclear ribonucleoprotein d3 polypeptide 18kda, SNRPD2 - small nuclear ribonucleoprotein d2 polypeptide 16.5kda, SNRPD1 - small nuclear ribonucleoprotein d1 polypeptide 16kda, SNRPC - small nuclear ribonucleoprotein polypeptide c, MAML2 - mastermind-like 2 (drosophila…
GO:0048610	cellular process involved in reproduction	1.32e-13	2.53e-11	1.66	12072	308	3607	153	[MGST1 - microsomal glutathione s-transferase 1, CXCL12 - chemokine (c-x-c motif) ligand 12, SMC2 - structural maintenance of chromosomes 2, FANCM - fanconi anemia, complementation group m, SDC1 - syndecan 1, PMS1 - pms1 postmeiotic segregation increased 1 (s. cerevisiae), CDK1 - cyclin-dependent kinase 1, MSH6 - muts homolog 6 (e. coli), SGOL2 - shugoshin-like 2 (s. pombe), WDR77 - wd repeat dom…
GO:0009987	cellular process	2.28e-13	4.28e-11	1.06	12072	8896	3607	2817	[RNPS1 - rna binding protein s1, serine-rich domain, CDCA7L - cell division cycle associated 7-like, TOP1MT - topoisomerase (dna) i, mitochondrial, RAB37 - rab37, member ras oncogene family, SUB1 - sub1 homolog (s. cerevisiae), NAT1 - n-acetyltransferase 1 (arylamine n-acetyltransferase), PMM2 - phosphomannomutase 2, RBM38 - rna binding motif protein 38, DBF4 - dbf4 homolog (s. cerevisiae), FAM12…
									leprecan-like 4, CHRAC1 - chromatin accessibility complex 1, TBL3 - transducin (beta)-like 3, PSMB3 - proteasome (prosome, macropain) subunit, beta type, 3, NANS - n-acetylneuraminic acid synthase, POLR3G - polymerase (rna) iii (dna directed) polypeptide g (32kd), TNFRSF8 - tumor necrosis factor receptor superfamily, member 8, HEXIM1 - hexamethylene bis-acetamide inducible 1, SPAG5 - sperm associ…
									e pyrophosphorylase 2, TOMM22 - translocase of outer mitochondrial membrane 22 homolog (yeast), MCU - mitochondrial calcium uniporter, VASP - vasodilator-stimulated phosphoprotein, KIF15 - kinesin family member 15, ETS1 - v-ets erythroblastosis virus e26 oncogene homolog 1 (avian), CHPT1 - choline phosphotransferase 1, ETV1 - ets variant 1, ETV4 - ets variant 4, ETV6 - ets variant 6, VCL - vincul…
									(yeast), PRPF19 - prp19/pso4 pre-mrna processing factor 19 homolog (s. cerevisiae), UBE2S - ubiquitin-conjugating enzyme e2s, DGKZ - diacylglycerol kinase, zeta, GAS7 - growth arrest-specific 7, IFITM1 - interferon induced transmembrane protein 1, HAT1 - histone acetyltransferase 1, PPP2R3B - protein phosphatase 2, regulatory subunit b'', beta, NOM1 - nucleolar protein with mif4g domain 1, EML4 -…
									cken)-like 1, HMGXB4 - hmg box domain containing 4, SH2D3A - sh2 domain containing 3a, PIGK - phosphatidylinositol glycan anchor biosynthesis, class k, CHAF1A - chromatin assembly factor 1, subunit a (p150), MSH2 - muts homolog 2, colon cancer, nonpolyposis type 1 (e. coli), PARP2 - poly (adp-ribose) polymerase 2, PHF13 - phd finger protein 13, FLVCR1 - feline leukemia virus subgroup c cellular r…
GO:0046700	heterocycle catabolic process	3.8e-13	6.99e-11	1.51	12072	475	3607	215	[RNPS1 - rna binding protein s1, serine-rich domain, PMS1 - pms1 postmeiotic segregation increased 1 (s. cerevisiae), DROSHA - drosha, ribonuclease type iii, RFC3 - replication factor c (activator 1) 3, 38kda, FOXL2 - forkhead box l2, EXOSC9 - exosome component 9, GCH1 - gtp cyclohydrolase 1, ZFP36L2 - zinc finger protein 36, c3h type-like 2, ZFP36L1 - zinc finger protein 36, c3h type-like 1, KIF…
GO:0006271	DNA strand elongation involved in DNA replication	4.2e-13	7.6e-11	3.12	12072	30	3607	28	[MCM5 - minichromosome maintenance complex component 5, MCM4 - minichromosome maintenance complex component 4, MCM3 - minichromosome maintenance complex component 3, MCM2 - minichromosome maintenance complex component 2, RFC3 - replication factor c (activator 1) 3, 38kda, RFC4 - replication factor c (activator 1) 4, 37kda, MCM7 - minichromosome maintenance complex component 7, RFC1 - replication …
GO:0072594	establishment of protein localization to organelle	4.71e-13	8.38e-11	1.86	12072	180	3607	100	[PEX3 - peroxisomal biogenesis factor 3, DDOST - dolichyl-diphosphooligosaccharide--protein glycosyltransferase, TIMM23 - translocase of inner mitochondrial membrane 23 homolog (yeast), MTX3 - metaxin 3, TOMM34 - translocase of outer mitochondrial membrane 34, BID - bh3 interacting domain death agonist, RPL36 - ribosomal protein l36, RPL35 - ribosomal protein l35, TIMM8A - translocase of inner mi…
GO:0009057	macromolecule catabolic process	4.94e-13	8.63e-11	1.45	12072	605	3607	262	[RNPS1 - rna binding protein s1, serine-rich domain, DROSHA - drosha, ribonuclease type iii, PRSS16 - protease, serine, 16 (thymus), FOXL2 - forkhead box l2, EXOSC9 - exosome component 9, AFG3L2 - afg3 atpase family gene 3-like 2 (s. cerevisiae), ZFP36L2 - zinc finger protein 36, c3h type-like 2, ZFP36L1 - zinc finger protein 36, c3h type-like 1, TRIM24 - tripartite motif containing 24, USP25 - u…
GO:0000084	S phase of mitotic cell cycle	5.06e-13	8.69e-11	2.13	12072	107	3607	68	[ORC3 - origin recognition complex, subunit 3, CDC6 - cell division cycle 6 homolog (s. cerevisiae), ORC6 - origin recognition complex, subunit 6, RFC3 - replication factor c (activator 1) 3, 38kda, RFC4 - replication factor c (activator 1) 4, 37kda, RFC1 - replication factor c (activator 1) 1, 145kda, CDC25A - cell division cycle 25 homolog a (s. pombe), WEE1 - wee1 homolog (s. pombe), RPA2 - re…
GO:0044703	multi-organism reproductive process	6.16e-13	1.04e-10	1.55	12072	415	3607	192	[DDX3X - dead (asp-glu-ala-asp) box polypeptide 3, x-linked, RAMP2 - receptor (g protein-coupled) activity modifying protein 2, HSD11B2 - hydroxysteroid (11-beta) dehydrogenase 2, TCEB1 - transcription elongation factor b (siii), polypeptide 1 (15kda, elongin c), CDC25C - cell division cycle 25 homolog c (s. pombe), TRIM25 - tripartite motif containing 25, DDX58 - dead (asp-glu-ala-asp) box polyp…
GO:0019439	aromatic compound catabolic process	6.36e-13	1.06e-10	1.51	12072	477	3607	215	[RNPS1 - rna binding protein s1, serine-rich domain, PMS1 - pms1 postmeiotic segregation increased 1 (s. cerevisiae), DROSHA - drosha, ribonuclease type iii, RFC3 - replication factor c (activator 1) 3, 38kda, FOXL2 - forkhead box l2, EXOSC9 - exosome component 9, GCH1 - gtp cyclohydrolase 1, ZFP36L2 - zinc finger protein 36, c3h type-like 2, ZFP36L1 - zinc finger protein 36, c3h type-like 1, KIF…
GO:0008152	metabolic process	7.18e-13	1.17e-10	1.1	12072	6194	3607	2029	[RNPS1 - rna binding protein s1, serine-rich domain, CDCA7L - cell division cycle associated 7-like, TOP1MT - topoisomerase (dna) i, mitochondrial, PMM2 - phosphomannomutase 2, NAT1 - n-acetyltransferase 1 (arylamine n-acetyltransferase), SUB1 - sub1 homolog (s. cerevisiae), RBM38 - rna binding motif protein 38, DBF4 - dbf4 homolog (s. cerevisiae), PMS1 - pms1 postmeiotic segregation increased 1 …
									, soluble, CPD - carboxypeptidase d, DDAH1 - dimethylarginine dimethylaminohydrolase 1, SNRPG - small nuclear ribonucleoprotein polypeptide g, SNRPF - small nuclear ribonucleoprotein polypeptide f, SNRPE - small nuclear ribonucleoprotein polypeptide e, SNRPD3 - small nuclear ribonucleoprotein d3 polypeptide 18kda, SNRPD2 - small nuclear ribonucleoprotein d2 polypeptide 16.5kda, CRABP2 - cellular …
									ng protein, YES1 - v-yes-1 yamaguchi sarcoma viral oncogene homolog 1, YY1 - yy1 transcription factor, XRCC5 - x-ray repair complementing defective repair in chinese hamster cells 5 (double-strand-break rejoining), THOC6 - tho complex 6 homolog (drosophila), ZFP36 - zinc finger protein 36, c3h type, homolog (mouse), ADAMTS16 - adam metallopeptidase with thrombospondin type 1 motif, 16, ADAMTS15 -…
									-ala-asp) box polypeptide 46, NRD1 - nardilysin (n-arginine dibasic convertase), EIF4A3 - eukaryotic translation initiation factor 4a3, TPRKB - tp53rk binding protein, MTERFD1 - mterf domain containing 1, SLC11A2 - solute carrier family 11 (prot
GO:0044270	cellular nitrogen compound catabolic process	7.63e-13	1.23e-10	1.51	12072	475	3607	214	[RNPS1 - rna binding protein s1, serine-rich domain, PMS1 - pms1 postmeiotic segregation increased 1 (s. cerevisiae), DROSHA - drosha, ribonuclease type iii, RFC3 - replication factor c (activator 1) 3, 38kda, FOXL2 - forkhead box l2, EXOSC9 - exosome component 9, GCH1 - gtp cyclohydrolase 1, ZFP36L2 - zinc finger protein 36, c3h type-like 2, ZFP36L1 - zinc finger protein 36, c3h type-like 1, KIF…
GO:0051320	S phase	9.7e-13	1.54e-10	2.11	12072	108	3607	68	[ORC3 - origin recognition complex, subunit 3, CDC6 - cell division cycle 6 homolog (s. cerevisiae), ORC6 - origin recognition complex, subunit 6, RFC3 - replication factor c (activator 1) 3, 38kda, RFC4 - replication factor c (activator 1) 4, 37kda, RFC1 - replication factor c (activator 1) 1, 145kda, CDC25A - cell division cycle 25 homolog a (s. pombe), WEE1 - wee1 homolog (s. pombe), RPA2 - re…
GO:0022616	DNA strand elongation	1.01e-12	1.58e-10	3.03	12072	32	3607	29	[MCM5 - minichromosome maintenance complex component 5, MCM4 - minichromosome maintenance complex component 4, MCM3 - minichromosome maintenance complex component 3, MCM2 - minichromosome maintenance complex component 2, RFC3 - replication factor c (activator 1) 3, 38kda, RFC4 - replication factor c (activator 1) 4, 37kda, RFC1 - replication factor c (activator 1) 1, 145kda, MCM7 - minichromosome…
GO:1901361	organic cyclic compound catabolic process	1.25e-12	1.91e-10	1.49	12072	496	3607	221	[RNPS1 - rna binding protein s1, serine-rich domain, PMS1 - pms1 postmeiotic segregation increased 1 (s. cerevisiae), DROSHA - drosha, ribonuclease type iii, RFC3 - replication factor c (activator 1) 3, 38kda, FOXL2 - forkhead box l2, EXOSC9 - exosome component 9, GCH1 - gtp cyclohydrolase 1, ZFP36L2 - zinc finger protein 36, c3h type-like 2, ZFP36L1 - zinc finger protein 36, c3h type-like 1, KIF…
GO:0022414	reproductive process	2.35e-12	3.56e-10	1.35	12072	897	3607	362	[SPP1 - secreted phosphoprotein 1, RAMP2 - receptor (g protein-coupled) activity modifying protein 2, HSD11B2 - hydroxysteroid (11-beta) dehydrogenase 2, SLCO4C1 - solute carrier organic anion transporter family, member 4c1, FOXL2 - forkhead box l2, PRDX3 - peroxiredoxin 3, RAD18 - rad18 homolog (s. cerevisiae), DDX58 - dead (asp-glu-ala-asp) box polypeptide 58, LCK - lymphocyte-specific protein …
GO:1901575	organic substance catabolic process	2.38e-12	3.54e-10	1.31	12072	1140	3607	445	[RNPS1 - rna binding protein s1, serine-rich domain, PMS1 - pms1 postmeiotic segregation increased 1 (s. cerevisiae), GCSH - glycine cleavage system protein h (aminomethyl carrier), ENOSF1 - enolase superfamily member 1, EXOSC9 - exosome component 9, AFG3L2 - afg3 atpase family gene 3-like 2 (s. cerevisiae), PRDX6 - peroxiredoxin 6, GCH1 - gtp cyclohydrolase 1, KIF20B - kinesin family member 20b,…
GO:0022415	viral reproductive process	2.96e-12	4.35e-10	1.56	12072	378	3607	176	[DDX3X - dead (asp-glu-ala-asp) box polypeptide 3, x-linked, TCEB1 - transcription elongation factor b (siii), polypeptide 1 (15kda, elongin c), CDC25C - cell division cycle 25 homolog c (s. pombe), TRIM25 - tripartite motif containing 25, DDX58 - dead (asp-glu-ala-asp) box polypeptide 58, SIVA1 - siva1, apoptosis-inducing factor, LCK - lymphocyte-specific protein tyrosine kinase, SP1 - sp1 trans…
GO:0044265	cellular macromolecule catabolic process	6.65e-12	9.63e-10	1.46	12072	525	3607	229	[RNPS1 - rna binding protein s1, serine-rich domain, DROSHA - drosha, ribonuclease type iii, FOXL2 - forkhead box l2, EXOSC9 - exosome component 9, ZFP36L2 - zinc finger protein 36, c3h type-like 2, ZFP36L1 - zinc finger protein 36, c3h type-like 1, USP25 - ubiquitin specific peptidase 25, EIF4A1 - eukaryotic translation initiation factor 4a1, EIF4E - eukaryotic translation initiation factor 4e, …
GO:0000216	M/G1 transition of mitotic cell cycle	1e-11	1.43e-09	2.29	12072	73	3607	50	[ORC3 - origin recognition complex, subunit 3, CDC6 - cell division cycle 6 homolog (s. cerevisiae), DBF4 - dbf4 homolog (s. cerevisiae), ORC6 - origin recognition complex, subunit 6, RPA2 - replication protein a2, 32kda, RPA3 - replication protein a3, 14kda, ORC1 - origin recognition complex, subunit 1, ORC2 - origin recognition complex, subunit 2, RPA1 - replication protein a1, 70kda, CDC45 - c…
GO:0033554	cellular response to stress	1.39e-11	1.96e-09	1.35	12072	855	3607	344	[TNFRSF10B - tumor necrosis factor receptor superfamily, member 10b, FANCM - fanconi anemia, complementation group m, RBM38 - rna binding motif protein 38, FAM129A - family with sequence similarity 129, member a, PMS1 - pms1 postmeiotic segregation increased 1 (s. cerevisiae), RFC3 - replication factor c (activator 1) 3, 38kda, BRCA1 - breast cancer 1, early onset, RFC4 - replication factor c (ac…
GO:0016482	cytoplasmic transport	1.47e-11	2.05e-09	1.49	12072	446	3607	199	[RNPS1 - rna binding protein s1, serine-rich domain, HES1 - hairy and enhancer of split 1, (drosophila), NXT1 - ntf2-like export factor 1, LCK - lymphocyte-specific protein tyrosine kinase, JPH1 - junctophilin 1, BET1 - blocked early in transport 1 homolog (s. cerevisiae), SNX27 - sorting nexin family member 27, TOMM34 - translocase of outer mitochondrial membrane 34, THOC3 - tho complex 3, MALT1…
GO:0046483	heterocycle metabolic process	2.91e-11	3.99e-09	1.15	12072	3289	3607	1131	[RNPS1 - rna binding protein s1, serine-rich domain, TOP1MT - topoisomerase (dna) i, mitochondrial, CDCA7L - cell division cycle associated 7-like, SUB1 - sub1 homolog (s. cerevisiae), PMM2 - phosphomannomutase 2, DBF4 - dbf4 homolog (s. cerevisiae), RBM38 - rna binding motif protein 38, PMS1 - pms1 postmeiotic segregation increased 1 (s. cerevisiae), EXOSC9 - exosome component 9, SNAI3 - snail h…
									dna directed), alpha 2, accessory subunit, LSM5 - lsm5 homolog, u6 small nuclear rna associated (s. cerevisiae), CDYL - chromodomain protein, y-like, DDX23 - dead (asp-glu-ala-asp) box polypeptide 23, PCGF6 - polycomb group ring finger 6, PAN3 - pan3 poly(a) specific ribonuclease subunit homolog (s. cerevisiae), SUV39H1 - suppressor of variegation 3-9 homolog 1 (drosophila), CSTF2 - cleavage stim…
GO:0015931	nucleobase-containing compound transport	3.4e-11	4.59e-09	1.93	12072	130	3607	75	[THOC1 - tho complex 1, RNPS1 - rna binding protein s1, serine-rich domain, LRPPRC - leucine-rich pentatricopeptide repeat containing, XPOT - exportin, trna (nuclear export receptor for trnas), NXT1 - ntf2-like export factor 1, THOC7 - tho complex 7 homolog (drosophila), NUP153 - nucleoporin 153kda, MRPL18 - mitochondrial ribosomal protein l18, SEH1L - seh1-like (s. cerevisiae), QKI - qki, kh dom…
GO:0044085	cellular component biogenesis	4.69e-11	6.25e-09	2.23	12072	75	3607	50	[PEX3 - peroxisomal biogenesis factor 3, BOP1 - block of proliferation 1, SURF6 - surfeit 6, RPL11 - ribosomal protein l11, DROSHA - drosha, ribonuclease type iii, RPL7 - ribosomal protein l7, RPL5 - ribosomal protein l5, NDUFAF4 - nadh dehydrogenase (ubiquinone) complex i, assembly factor 4, ISG20L2 - interferon stimulated exonuclease gene 20kda-like 2, GNL3L - guanine nucleotide binding protein…
GO:0065003	macromolecular complex assembly	5.44e-11	7.17e-09	1.38	12072	667	3607	276	[NAP1L2 - nucleosome assembly protein 1-like 2, CENPP - centromere protein p, NAP1L3 - nucleosome assembly protein 1-like 3, HES1 - hairy and enhancer of split 1, (drosophila), GCHFR - gtp cyclohydrolase i feedback regulator, GCH1 - gtp cyclohydrolase 1, WDR77 - wd repeat domain 77, SF3A3 - splicing factor 3a, subunit 3, 60kda, NDUFAF4 - nadh dehydrogenase (ubiquinone) complex i, assembly factor …
GO:1901360	organic cyclic compound metabolic process	5.66e-11	7.35e-09	1.14	12072	3415	3607	1168	[RNPS1 - rna binding protein s1, serine-rich domain, TOP1MT - topoisomerase (dna) i, mitochondrial, CDCA7L - cell division cycle associated 7-like, SUB1 - sub1 homolog (s. cerevisiae), PMM2 - phosphomannomutase 2, DBF4 - dbf4 homolog (s. cerevisiae), RBM38 - rna binding motif protein 38, PMS1 - pms1 postmeiotic segregation increased 1 (s. cerevisiae), EXOSC9 - exosome component 9, SNAI3 - snail h…
									onse 1 homolog (xenopus laevis), GTPBP4 - gtp binding protein 4, SNRPA - small nuclear ribonucleoprotein polypeptide a, SNAPC1 - small nuclear rna activating complex, polypeptide 1, 43kda, RAB38 - rab38, member ras oncogene family, NACC2 - nacc family member 2, ben and btb (poz) domain containing, CDC40 - cell division cycle 40 homolog (s. cerevisiae), SMARCD2 - swi/snf related, matrix associated…
GO:0050658	RNA transport	6.14e-11	7.87e-09	1.98	12072	115	3607	68	[THOC1 - tho complex 1, RNPS1 - rna binding protein s1, serine-rich domain, LRPPRC - leucine-rich pentatricopeptide repeat containing, XPOT - exportin, trna (nuclear export receptor for trnas), NXT1 - ntf2-like export factor 1, THOC7 - tho complex 7 homolog (drosophila), NUP153 - nucleoporin 153kda, MRPL18 - mitochondrial ribosomal protein l18, SEH1L - seh1-like (s. cerevisiae), QKI - qki, kh dom…
GO:0050657	nucleic acid transport	6.14e-11	7.77e-09	1.98	12072	115	3607	68	[THOC1 - tho complex 1, RNPS1 - rna binding protein s1, serine-rich domain, LRPPRC - leucine-rich pentatricopeptide repeat containing, XPOT - exportin, trna (nuclear export receptor for trnas), NXT1 - ntf2-like export factor 1, THOC7 - tho complex 7 homolog (drosophila), NUP153 - nucleoporin 153kda, MRPL18 - mitochondrial ribosomal protein l18, SEH1L - seh1-like (s. cerevisiae), QKI - qki, kh dom…
GO:0051236	establishment of RNA localization	6.14e-11	7.68e-09	1.98	12072	115	3607	68	[THOC1 - tho complex 1, RNPS1 - rna binding protein s1, serine-rich domain, LRPPRC - leucine-rich pentatricopeptide repeat containing, XPOT - exportin, trna (nuclear export receptor for trnas), NXT1 - ntf2-like export factor 1, THOC7 - tho complex 7 homolog (drosophila), NUP153 - nucleoporin 153kda, MRPL18 - mitochondrial ribosomal protein l18, SEH1L - seh1-like (s. cerevisiae), QKI - qki, kh dom…
GO:0000082	G1/S transition of mitotic cell cycle	9e-11	1.11e-08	1.88	12072	139	3607	78	[ORC3 - origin recognition complex, subunit 3, CDC6 - cell division cycle 6 homolog (s. cerevisiae), GSPT1 - g1 to s phase transition 1, CDCA5 - cell division cycle associated 5, DBF4 - dbf4 homolog (s. cerevisiae), ORC6 - origin recognition complex, subunit 6, CDK1 - cyclin-dependent kinase 1, LATS2 - lats, large tumor suppressor, homolog 2 (drosophila), IQGAP3 - iq motif containing gtpase activ…
GO:0016032	viral reproduction	1.33e-10	1.63e-08	1.58	12072	296	3607	140	[ZNF165 - zinc finger protein 165, TCEB1 - transcription elongation factor b (siii), polypeptide 1 (15kda, elongin c), ZNF483 - zinc finger protein 483, LCK - lymphocyte-specific protein tyrosine kinase, ZSCAN10 - zinc finger and scan domain containing 10, NUP210 - nucleoporin 210kda, NUP37 - nucleoporin 37kda, NUP98 - nucleoporin 98kda, PSMB1 - proteasome (prosome, macropain) subunit, beta type,…
GO:0006139	nucleobase-containing compound metabolic process	1.42e-10	1.71e-08	1.15	12072	3188	3607	1094	[RNPS1 - rna binding protein s1, serine-rich domain, TOP1MT - topoisomerase (dna) i, mitochondrial, CDCA7L - cell division cycle associated 7-like, SUB1 - sub1 homolog (s. cerevisiae), PMM2 - phosphomannomutase 2, DBF4 - dbf4 homolog (s. cerevisiae), RBM38 - rna binding motif protein 38, PMS1 - pms1 postmeiotic segregation increased 1 (s. cerevisiae), EXOSC9 - exosome component 9, SNAI3 - snail h…
									, TFB1M - transcription factor b1, mitochondrial, ZNF347 - zinc finger protein 347, KIF22 - kinesin family member 22, POLR1B - polymerase (rna) i polypeptide b, 128kda, KDM2B - lysine (k)-specific demethylase 2b, UTP18 - utp18 small subunit (ssu) processome component homolog (yeast), TRNT1 - trna nucleotidyl transferase, cca-adding, 1, ZRANB2 - zinc finger, ran-binding domain containing 2, YBX2 -…
GO:0051704	multi-organism process	1.68e-10	2.01e-08	1.35	12072	768	3607	309	[RAMP2 - receptor (g protein-coupled) activity modifying protein 2, HSD11B2 - hydroxysteroid (11-beta) dehydrogenase 2, APOBEC3B - apolipoprotein b mrna editing enzyme, catalytic polypeptide-like 3b, DDX58 - dead (asp-glu-ala-asp) box polypeptide 58, REST - re1-silencing transcription factor, ZNF483 - zinc finger protein 483, BST2 - bone marrow stromal cell antigen 2, LCK - lymphocyte-specific pr…
GO:0044764	multi-organism cellular process	2.39e-10	2.82e-08	1.57	12072	298	3607	140	[ZNF165 - zinc finger protein 165, TCEB1 - transcription elongation factor b (siii), polypeptide 1 (15kda, elongin c), ZNF483 - zinc finger protein 483, LCK - lymphocyte-specific protein tyrosine kinase, ZSCAN10 - zinc finger and scan domain containing 10, NUP210 - nucleoporin 210kda, NUP37 - nucleoporin 37kda, NUP98 - nucleoporin 98kda, PSMB1 - proteasome (prosome, macropain) subunit, beta type,…
GO:0006281	DNA repair	2.48e-10	2.89e-08	1.54	12072	330	3607	152	[SMC2 - structural maintenance of chromosomes 2, FANCM - fanconi anemia, complementation group m, FANCL - fanconi anemia, complementation group l, CDCA5 - cell division cycle associated 5, PMS1 - pms1 postmeiotic segregation increased 1 (s. cerevisiae), APEX2 - apex nuclease (apurinic/apyrimidinic endonuclease) 2, CDK1 - cyclin-dependent kinase 1, BRCA1 - breast cancer 1, early onset, RFC3 - repl…
GO:0006310	DNA recombination	5.63e-10	6.49e-08	1.83	12072	143	3607	78	[TCF3 - transcription factor 3 (e2a immunoglobulin enhancer binding factors e12/e47), SMC2 - structural maintenance of chromosomes 2, RBM14 - rna binding motif protein 14, WRN - werner syndrome, recq helicase-like, APEX2 - apex nuclease (apurinic/apyrimidinic endonuclease) 2, PMS1 - pms1 postmeiotic segregation increased 1 (s. cerevisiae), RFC3 - replication factor c (activator 1) 3, 38kda, BRCA1…
GO:0006950	response to stress	5.95e-10	6.78e-08	1.23	12072	1478	3607	544	[SPP1 - secreted phosphoprotein 1, FANCM - fanconi anemia, complementation group m, RBM38 - rna binding motif protein 38, PMS1 - pms1 postmeiotic segregation increased 1 (s. cerevisiae), FAM129A - family with sequence similarity 129, member a, APOBEC3B - apolipoprotein b mrna editing enzyme, catalytic polypeptide-like 3b, PRDX3 - peroxiredoxin 3, LGALS3 - lectin, galactoside-binding, soluble, 3, …
GO:0044237	cellular metabolic process	6.15e-10	6.92e-08	1.09	12072	5786	3607	1882	[RNPS1 - rna binding protein s1, serine-rich domain, TOP1MT - topoisomerase (dna) i, mitochondrial, CDCA7L - cell division cycle associated 7-like, SUB1 - sub1 homolog (s. cerevisiae), NAT1 - n-acetyltransferase 1 (arylamine n-acetyltransferase), PMM2 - phosphomannomutase 2, DBF4 - dbf4 homolog (s. cerevisiae), RBM38 - rna binding motif protein 38, PMS1 - pms1 postmeiotic segregation increased 1 …
									BLC - cbl proto-oncogene, e3 ubiquitin protein ligase c, SLC25A1 - solute carrier family 25 (mitochondrial carrier; citrate transporter), member 1, SLC16A1 - solute carrier family 16, member 1 (monocarboxylic acid transporter 1), POLA2 - polymerase (dna directed), alpha 2, accessory subunit, LSM5 - lsm5 homolog, u6 small nuclear rna associated (s. cerevisiae), ENOPH1 - enolase-phosphatase 1, STEA…
									- mitochondrial ribosomal protein s6, HEXB - hexosaminidase b (beta polypeptide), MRPS26 - mitochondrial ribosomal protein s26, MRPS24 - mitochondrial ribosomal protein s24, MRPS15 - mitochondrial ribosomal protein s15, HELLS - helicase, lympho
GO:0043170	macromolecule metabolic process	6.37e-10	7.09e-08	1.1	12072	4818	3607	1590	[RNPS1 - rna binding protein s1, serine-rich domain, TOP1MT - topoisomerase (dna) i, mitochondrial, CDCA7L - cell division cycle associated 7-like, SUB1 - sub1 homolog (s. cerevisiae), PMM2 - phosphomannomutase 2, DBF4 - dbf4 homolog (s. cerevisiae), RBM38 - rna binding motif protein 38, PMS1 - pms1 postmeiotic segregation increased 1 (s. cerevisiae), PPM1J - protein phosphatase, mg2+/mn2+ depend…
									deoxyuridine triphosphatase, DSP - desmoplakin, GLCE - glucuronic acid epimerase, SKP2 - s-phase kinase-associated protein 2, e3 ubiquitin protein ligase, SLC2A4 - solute carrier family 2 (facilitated glucose transporter), member 4, TRIM5 - tripartite motif containing 5, ALG2 - asparagine-linked glycosylation 2, alpha-1,3-mannosyltransferase homolog (s. cerevisiae), SGK1 - serum/glucocorticoid re…
									KARS - lysyl-trna synthetase, RNF135 - ring finger protein 135, TRIP13 - thyroid hormone receptor interactor 13, WBP11 - ww domain binding protein 11, POLR3K - polymerase (rna) iii (dna directed) polypeptide k, 12.3 kda, UIMC1 - ubiquitin interaction motif containing 1, MIPEP - mitochondrial intermediate peptidase, MLF1 - myeloid leukemia factor 1, STK17B - serine/threonine kinase 17b, MKI67 - an…
GO:0044699	single-organism process	6.58e-10	7.25e-08	1.07	12072	6840	3607	2195	[RAB37 - rab37, member ras oncogene family, RBM38 - rna binding motif protein 38, DBF4 - dbf4 homolog (s. cerevisiae), PMS1 - pms1 postmeiotic segregation increased 1 (s. cerevisiae), FAM129A - family with sequence similarity 129, member a, AAMP - angio-associated, migratory cell protein, CISD2 - cdgsh iron sulfur domain 2, PRDX3 - peroxiredoxin 3, HAUS7 - haus augmin-like complex, subunit 7, CDC…
									g region y)-box 2, CPT1A - carnitine palmitoyltransferase 1a (liver), SOX3 - sry (sex determining region y)-box 3, SORL1 - sortilin-related receptor, l(dlr class) a repeats containing, NFATC2IP - nuclear factor of activated t-cells, cytoplasmic, calcineurin-dependent 2 interacting protein, RASD2 - rasd family, member 2, CLDN7 - claudin 7, SORD - sorbitol dehydrogenase, ASPM - asp (abnormal spindl…
									rotein, 130kda, HAS2 - hyaluronan synthase 2, SPATA5 - spermatogenesis associated 5, DACT2 - dapper, antagonist of beta-catenin, homolog 2 (xenopus laevis), HDAC1 - histone deacetylase 1, CDC73 - cell division cycle 73, paf1/rna polymerase ii complex component, homolog (s. cerevisiae), ATP13A3 - atpase type 13a3, HCCS - holocytochrome c synthase, RHOV - ras homolog family member v, WRN - werner s…
									ioredoxin-related transmembrane protein 1, MYLK - myosin light chain kinase, GJC1 - gap junction protein, gamma 1, 45kda, AP1M2 - adaptor-related protein complex 1, mu 2 subunit, SMC4 - structural maintenance of chromosomes 4, MYBL2 - v-myb myeloblastosis viral oncogene homolog (avian)-like 2, DNAJB6 - dnaj (hsp40) homolog, subfamily b, member 6, PSMC3IP - psmc3 interacting protein, VANGL1 - vang…
GO:0006725	cellular aromatic compound metabolic process	8.15e-10	8.88e-08	1.14	12072	3285	3607	1118	[RNPS1 - rna binding protein s1, serine-rich domain, TOP1MT - topoisomerase (dna) i, mitochondrial, CDCA7L - cell division cycle associated 7-like, SUB1 - sub1 homolog (s. cerevisiae), PMM2 - phosphomannomutase 2, DBF4 - dbf4 homolog (s. cerevisiae), RBM38 - rna binding motif protein 38, PMS1 - pms1 postmeiotic segregation increased 1 (s. cerevisiae), SNAI3 - snail homolog 3 (drosophila), EXOSC9 …
									-rna, subunit 1, 50kda, PHF11 - phd finger protein 11, CTBP2 - c-terminal binding protein 2, PPP1R1B - protein phosphatase 1, regulatory (inhibitor) subunit 1b, QKI - qki, kh domain containing, rna binding, CTGF - connective tissue growth factor
GO:0009056	catabolic process	8.54e-10	9.2e-08	1.26	12072	1226	3607	460	[RNPS1 - rna binding protein s1, serine-rich domain, PMS1 - pms1 postmeiotic segregation increased 1 (s. cerevisiae), GCSH - glycine cleavage system protein h (aminomethyl carrier), ENOSF1 - enolase superfamily member 1, CISD2 - cdgsh iron sulfur domain 2, PRDX3 - peroxiredoxin 3, EXOSC9 - exosome component 9, AFG3L2 - afg3 atpase family gene 3-like 2 (s. cerevisiae), PRDX6 - peroxiredoxin 6, GCH…
GO:0000377	RNA splicing, via transesterification reactions with bulged adenosine as nucleophile	1.3e-09	1.38e-07	1.74	12072	167	3607	87	[PPWD1 - peptidylprolyl isomerase domain and wd repeat containing 1, RNPS1 - rna binding protein s1, serine-rich domain, CWC22 - cwc22 spliceosome-associated protein homolog (s. cerevisiae), SF3B5 - splicing factor 3b, subunit 5, 10kda, DDX23 - dead (asp-glu-ala-asp) box polypeptide 23, AQR - aquarius homolog (mouse), GEMIN5 - gem (nuclear organelle) associated protein 5, CSTF2 - cleavage stimula…
GO:0000398	mRNA splicing, via spliceosome	1.3e-09	1.37e-07	1.74	12072	167	3607	87	[PPWD1 - peptidylprolyl isomerase domain and wd repeat containing 1, CWC22 - cwc22 spliceosome-associated protein homolog (s. cerevisiae), RNPS1 - rna binding protein s1, serine-rich domain, SF3B5 - splicing factor 3b, subunit 5, 10kda, DDX23 - dead (asp-glu-ala-asp) box polypeptide 23, AQR - aquarius homolog (mouse), GEMIN5 - gem (nuclear organelle) associated protein 5, CSTF2 - cleavage stimula…
GO:0000280	nuclear division	1.32e-09	1.38e-07	1.72	12072	177	3607	91	[AKAP8 - a kinase (prka) anchor protein 8, WAPAL - wings apart-like homolog (drosophila), CDC6 - cell division cycle 6 homolog (s. cerevisiae), ASUN - asunder, spermatogenesis regulator homolog (drosphila), CDCA5 - cell division cycle associated 5, CDK1 - cyclin-dependent kinase 1, USP44 - ubiquitin specific peptidase 44, BIRC5 - baculoviral iap repeat containing 5, ANAPC4 - anaphase promoting co…
GO:0007067	mitosis	1.32e-09	1.37e-07	1.72	12072	177	3607	91	[AKAP8 - a kinase (prka) anchor protein 8, WAPAL - wings apart-like homolog (drosophila), CDC6 - cell division cycle 6 homolog (s. cerevisiae), ASUN - asunder, spermatogenesis regulator homolog (drosphila), CDCA5 - cell division cycle associated 5, CDK1 - cyclin-dependent kinase 1, USP44 - ubiquitin specific peptidase 44, BIRC5 - baculoviral iap repeat containing 5, ANAPC4 - anaphase promoting co…
GO:0034622	cellular macromolecular complex assembly	1.37e-09	1.4e-07	1.5	12072	350	3607	157	[NAP1L2 - nucleosome assembly protein 1-like 2, CENPP - centromere protein p, DDX3X - dead (asp-glu-ala-asp) box polypeptide 3, x-linked, NAP1L3 - nucleosome assembly protein 1-like 3, GEMIN5 - gem (nuclear organelle) associated protein 5, GSN - gelsolin, COBL - cordon-bleu homolog (mouse), CENPJ - centromere protein j, CENPN - centromere protein n, AHCTF1 - at hook containing transcription facto…
GO:0032201	telomere maintenance via semi-conservative replication	1.49e-09	1.51e-07	3.18	12072	20	3607	19	[POLD3 - polymerase (dna-directed), delta 3, accessory subunit, RFC3 - replication factor c (activator 1) 3, 38kda, RFC4 - replication factor c (activator 1) 4, 37kda, RFC1 - replication factor c (activator 1) 1, 145kda, PCNA - proliferating cell nuclear antigen, POLA2 - polymerase (dna directed), alpha 2, accessory subunit, RPA2 - replication protein a2, 32kda, RPA3 - replication protein a3, 14k…
GO:0090304	nucleic acid metabolic process	2.07e-09	2.08e-07	1.15	12072	2800	3607	963	[RNPS1 - rna binding protein s1, serine-rich domain, CDCA7L - cell division cycle associated 7-like, TOP1MT - topoisomerase (dna) i, mitochondrial, SUB1 - sub1 homolog (s. cerevisiae), RBM38 - rna binding motif protein 38, DBF4 - dbf4 homolog (s. cerevisiae), PMS1 - pms1 postmeiotic segregation increased 1 (s. cerevisiae), SNAI3 - snail homolog 3 (drosophila), EXOSC9 - exosome component 9, ZNF483…
									mplex component 3, BRIP1 - brca1 interacting protein c-terminal helicase 1, MCM2 - minichromosome maintenance complex component 2, SALL2 - sal-like 2 (drosophila), MCM7 - minichromosome maintenance complex component 7, MCM6 - minichromosome maintenance complex component 6, ZNF551 - zinc finger protein 551, MND1 - meiotic nuclear divisions 1 homolog (s. cerevisiae), UPF2 - upf2 regulator of nonsen…
GO:0051028	mRNA transport	2.17e-09	2.16e-07	1.96	12072	101	3607	59	[THOC1 - tho complex 1, RNPS1 - rna binding protein s1, serine-rich domain, LRPPRC - leucine-rich pentatricopeptide repeat containing, THOC7 - tho complex 7 homolog (drosophila), NUP153 - nucleoporin 153kda, SEH1L - seh1-like (s. cerevisiae), QKI - qki, kh domain containing, rna binding, AHCTF1 - at hook containing transcription factor 1, TMEM48 - transmembrane protein 48, MAGOH - mago-nashi homo…
GO:0006605	protein targeting	2.47e-09	2.43e-07	1.61	12072	235	3607	113	[PEX3 - peroxisomal biogenesis factor 3, DDOST - dolichyl-diphosphooligosaccharide--protein glycosyltransferase, TIMM23 - translocase of inner mitochondrial membrane 23 homolog (yeast), MTX3 - metaxin 3, TOMM34 - translocase of outer mitochondrial membrane 34, MYL12A - myosin, light chain 12a, regulatory, non-sarcomeric, BID - bh3 interacting domain death agonist, RPL36 - ribosomal protein l36, R…
GO:0022607	cellular component assembly	3.34e-09	3.25e-07	1.27	12072	1032	3607	392	[HAUS7 - haus augmin-like complex, subunit 7, GCHFR - gtp cyclohydrolase i feedback regulator, GCH1 - gtp cyclohydrolase 1, SF3A3 - splicing factor 3a, subunit 3, 60kda, CD2AP - cd2-associated protein, ACACB - acetyl-coa carboxylase beta, LCP1 - lymphocyte cytosolic protein 1 (l-plastin), SOX9 - sry (sex determining region y)-box 9, CPT1A - carnitine palmitoyltransferase 1a (liver), HMGA2 - high …
GO:0000375	RNA splicing, via transesterification reactions	6.97e-09	6.73e-07	1.69	12072	174	3607	88	[PPWD1 - peptidylprolyl isomerase domain and wd repeat containing 1, CWC22 - cwc22 spliceosome-associated protein homolog (s. cerevisiae), RNPS1 - rna binding protein s1, serine-rich domain, SF3B5 - splicing factor 3b, subunit 5, 10kda, DDX23 - dead (asp-glu-ala-asp) box polypeptide 23, AQR - aquarius homolog (mouse), GEMIN5 - gem (nuclear organelle) associated protein 5, CSTF2 - cleavage stimula…
GO:0044763	single-organism cellular process	1.01e-08	9.64e-07	1.08	12072	6056	3607	1951	[RAB37 - rab37, member ras oncogene family, DBF4 - dbf4 homolog (s. cerevisiae), RBM38 - rna binding motif protein 38, FAM129A - family with sequence similarity 129, member a, PMS1 - pms1 postmeiotic segregation increased 1 (s. cerevisiae), AAMP - angio-associated, migratory cell protein, PRDX3 - peroxiredoxin 3, HAUS7 - haus augmin-like complex, subunit 7, CDC42BPG - cdc42 binding protein kinase…
									gamma-lyase), DPY30 - dpy-30 homolog (c. elegans), AURKA - aurora kinase a, SHPK - sedoheptulokinase, STK3 - serine/threonine kinase 3, SENP2 - sumo1/sentrin/smt3 specific peptidase 2, FAM126A - family with sequence similarity 126, member a, TRPV4 - transient receptor potential cation channel, subfamily v, member 4, STX3 - syntaxin 3, STRN - striatin, calmodulin binding protein, KDM2B - lysine (k…
									ceptor-interacting serine-threonine kinase 2, SNAP23 - synaptosomal-associated protein, 23kda, PEX3 - peroxisomal biogenesis factor 3, TNS3 - tensin 3, PARG - poly (adp-ribose) glycohydrolase, PKP4 - plakophilin 4, APEX2 - apex nuclease (apurinic/apyrimidinic endonuclease) 2, SLC43A1 - solute carrier family 43, member 1, PPFIBP2 - ptprf interacting protein, binding protein 2 (liprin beta 2), MAP4…
GO:0048285	organelle fission	2.31e-08	2.19e-06	1.62	12072	198	3607	96	[AKAP8 - a kinase (prka) anchor protein 8, WAPAL - wings apart-like homolog (drosophila), CDC6 - cell division cycle 6 homolog (s. cerevisiae), ASUN - asunder, spermatogenesis regulator homolog (drosphila), FAM54A - family with sequence similarity 54, member a, CDCA5 - cell division cycle associated 5, CDK1 - cyclin-dependent kinase 1, USP44 - ubiquitin specific peptidase 44, BIRC5 - baculoviral …
GO:0008380	RNA splicing	2.57e-08	2.41e-06	1.52	12072	275	3607	125	[RNPS1 - rna binding protein s1, serine-rich domain, CWC22 - cwc22 spliceosome-associated protein homolog (s. cerevisiae), RBM38 - rna binding motif protein 38, PRPF38B - prp38 pre-mrna processing factor 38 (yeast) domain containing b, GEMIN5 - gem (nuclear organelle) associated protein 5, WBP11 - ww domain binding protein 11, LGALS3 - lectin, galactoside-binding, soluble, 3, RBM28 - rna binding …
GO:0042127	regulation of cell proliferation	2.72e-08	2.53e-06	1.31	12072	741	3607	289	[EMD - emerin, CDCA7L - cell division cycle associated 7-like, RBM38 - rna binding motif protein 38, NRARP - notch-regulated ankyrin repeat protein, BRCA1 - breast cancer 1, early onset, HES1 - hairy and enhancer of split 1, (drosophila), PRDX3 - peroxiredoxin 3, IQGAP3 - iq motif containing gtpase activating protein 3, NAMPT - nicotinamide phosphoribosyltransferase, REST - re1-silencing transcri…
GO:0044248	cellular catabolic process	2.75e-08	2.53e-06	1.25	12072	1048	3607	392	[RNPS1 - rna binding protein s1, serine-rich domain, PMS1 - pms1 postmeiotic segregation increased 1 (s. cerevisiae), GCSH - glycine cleavage system protein h (aminomethyl carrier), ENOSF1 - enolase superfamily member 1, CISD2 - cdgsh iron sulfur domain 2, PRDX3 - peroxiredoxin 3, EXOSC9 - exosome component 9, PRDX6 - peroxiredoxin 6, GCH1 - gtp cyclohydrolase 1, KIF20B - kinesin family member 20…
GO:0007059	chromosome segregation	2.77e-08	2.53e-06	2.03	12072	76	3607	46	[DDX3X - dead (asp-glu-ala-asp) box polypeptide 3, x-linked, NSL1 - nsl1, mind kinetochore complex component, homolog (s. cerevisiae), BUB3 - budding uninhibited by benzimidazoles 3 homolog (yeast), SMC2 - structural maintenance of chromosomes 2, ZW10 - zw10, kinetochore associated, homolog (drosophila), HJURP - holliday junction recognition protein, ERCC2 - excision repair cross-complementing ro…
GO:0006261	DNA-dependent DNA replication	3.07e-08	2.78e-06	2.47	12072	38	3607	28	[ORC6 - origin recognition complex, subunit 6, RFC3 - replication factor c (activator 1) 3, 38kda, RFC4 - replication factor c (activator 1) 4, 37kda, TOP2A - topoisomerase (dna) ii alpha 170kda, RFC1 - replication factor c (activator 1) 1, 145kda, RPA2 - replication protein a2, 32kda, RPA3 - replication protein a3, 14kda, FEN1 - flap structure-specific endonuclease 1, RPA1 - replication protein …
GO:0044281	small molecule metabolic process	4.54e-08	4.07e-06	1.19	12072	1625	3607	579	[NAT1 - n-acetyltransferase 1 (arylamine n-acetyltransferase), PMM2 - phosphomannomutase 2, SPR - sepiapterin reductase (7,8-dihydrobiopterin:nadp+ oxidoreductase), PMS1 - pms1 postmeiotic segregation increased 1 (s. cerevisiae), L2HGDH - l-2-hydroxyglutarate dehydrogenase, GCSH - glycine cleavage system protein h (aminomethyl carrier), ENOSF1 - enolase superfamily member 1, SLC7A5 - solute carri…
GO:0006520	cellular amino acid metabolic process	6.17e-08	5.48e-06	1.49	12072	292	3607	130	[NARS - asparaginyl-trna synthetase, CKMT1A - creatine kinase, mitochondrial 1a, GSS - glutathione synthetase, MGST1 - microsomal glutathione s-transferase 1, GSR - glutathione reductase, PAH - phenylalanine hydroxylase, GCSH - glycine cleavage system protein h (aminomethyl carrier), ENOSF1 - enolase superfamily member 1, SLC7A5 - solute carrier family 7 (amino acid transporter light chain, l sys…
GO:0044260	cellular macromolecule metabolic process	6.39e-08	5.63e-06	1.1	12072	4474	3607	1466	[RNPS1 - rna binding protein s1, serine-rich domain, TOP1MT - topoisomerase (dna) i, mitochondrial, CDCA7L - cell division cycle associated 7-like, SUB1 - sub1 homolog (s. cerevisiae), PMM2 - phosphomannomutase 2, DBF4 - dbf4 homolog (s. cerevisiae), RBM38 - rna binding motif protein 38, PMS1 - pms1 postmeiotic segregation increased 1 (s. cerevisiae), L2HGDH - l-2-hydroxyglutarate dehydrogenase, …
									ic) 2, ZBTB12 - zinc finger and btb domain containing 12, PTPRG - protein tyrosine phosphatase, receptor type, g, NCAPG - non-smc condensin i complex, subunit g, ST6GALNAC4 - st6 (alpha-n-acetyl-neuraminyl-2,3-beta-galactosyl-1,3)-n-acetylgalactosaminide alpha-2,6-sialyltransferase 4, DNAJC1 - dnaj (hsp40) homolog, subfamily c, member 1, RPUSD2 - rna pseudouridylate synthase domain containing 2, …
									receptor associated protein 3, CLN8 - ceroid-lipofuscinosis, neuronal 8 (epilepsy, progressive with mental retardation), UBA52 - ubiquitin a-52 residue ribosomal protein fusion product 1, EPHB4 - eph receptor b4, SULF1 - sulfatase 1, XRCC6BP1 - xrcc6 binding protein 1, ERBB2 - v-erb-b2 erythroblastic leukemia viral oncogene homolog 2, neuro/glioblastoma derived oncogene homolog (avian), UBE2E2 - …
GO:0002376	immune system process	7.14e-08	6.23e-06	1.3	12072	718	3607	279	[SPP1 - secreted phosphoprotein 1, RELB - v-rel reticuloendotheliosis viral oncogene homolog b, ELF4 - e74-like factor 4 (ets domain transcription factor), APOBEC3B - apolipoprotein b mrna editing enzyme, catalytic polypeptide-like 3b, LGALS3 - lectin, galactoside-binding, soluble, 3, HRH2 - histamine receptor h2, EXOSC9 - exosome component 9, SLC7A5 - solute carrier family 7 (amino acid transpor…
GO:0000722	telomere maintenance via recombination	8.7e-08	7.54e-06	2.79	12072	24	3607	20	[POLD3 - polymerase (dna-directed), delta 3, accessory subunit, RFC3 - replication factor c (activator 1) 3, 38kda, RFC4 - replication factor c (activator 1) 4, 37kda, RFC1 - replication factor c (activator 1) 1, 145kda, PCNA - proliferating cell nuclear antigen, POLA2 - polymerase (dna directed), alpha 2, accessory subunit, RPA2 - replication protein a2, 32kda, RPA3 - replication protein a3, 14k…
GO:0042254	ribosome biogenesis	1.39e-07	1.2e-05	2.63	12072	28	3607	22	[BOP1 - block of proliferation 1, GNL3L - guanine nucleotide binding protein-like 3 (nucleolar)-like, SURF6 - surfeit 6, RPLP0 - ribosomal protein, large, p0, RPS18 - ribosomal protein s18, EBNA1BP2 - ebna1 binding protein 2, RSL24D1 - ribosomal l24 domain containing 1, NOA1 - nitric oxide associated 1, DROSHA - drosha, ribonuclease type iii, BRIX1 - brx1, biogenesis of ribosomes, homolog (s. cer…
GO:0007346	regulation of mitotic cell cycle	1.62e-07	1.38e-05	1.56	12072	215	3607	100	[CDC6 - cell division cycle 6 homolog (s. cerevisiae), DDX3X - dead (asp-glu-ala-asp) box polypeptide 3, x-linked, CDK1 - cyclin-dependent kinase 1, HES1 - hairy and enhancer of split 1, (drosophila), BIRC5 - baculoviral iap repeat containing 5, CDC20 - cell division cycle 20 homolog (s. cerevisiae), CDC25C - cell division cycle 25 homolog c (s. pombe), C11orf51 - chromosome 11 open reading frame…
GO:0031570	DNA integrity checkpoint	2.11e-07	1.78e-05	2.03	12072	66	3607	40	[CDC6 - cell division cycle 6 homolog (s. cerevisiae), TP53 - tumor protein p53, CDK1 - cyclin-dependent kinase 1, BRIP1 - brca1 interacting protein c-terminal helicase 1, BRCA1 - breast cancer 1, early onset, CLOCK - clock homolog (mouse), CCNG1 - cyclin g1, RAD9A - rad9 homolog a (s. pombe), UIMC1 - ubiquitin interaction motif containing 1, FAM175A - family with sequence similarity 175, member …
GO:0006302	double-strand break repair	2.42e-07	2.03e-05	1.92	12072	80	3607	46	[RAD51 - rad51 homolog (s. cerevisiae), CIB1 - calcium and integrin binding 1 (calmyrin), CDCA5 - cell division cycle associated 5, TP53 - tumor protein p53, BRIP1 - brca1 interacting protein c-terminal helicase 1, BRCA1 - breast cancer 1, early onset, UIMC1 - ubiquitin interaction motif containing 1, RAD21 - rad21 homolog (s. pombe), RNF168 - ring finger protein 168, e3 ubiquitin protein ligase,…
GO:0051168	nuclear export	2.83e-07	2.35e-05	1.89	12072	85	3607	48	[THOC1 - tho complex 1, XPO5 - exportin 5, RNPS1 - rna binding protein s1, serine-rich domain, AHCYL1 - adenosylhomocysteinase-like 1, RPS15 - ribosomal protein s15, XPOT - exportin, trna (nuclear export receptor for trnas), NUP155 - nucleoporin 155kda, U2AF1 - u2 small nuclear rna auxiliary factor 1, UPF2 - upf2 regulator of nonsense transcripts homolog (yeast), GLE1 - gle1 rna export mediator h…
GO:0006312	mitotic recombination	4.13e-07	3.41e-05	2.54	12072	29	3607	22	[RAD51 - rad51 homolog (s. cerevisiae), RFC3 - replication factor c (activator 1) 3, 38kda, POLD3 - polymerase (dna-directed), delta 3, accessory subunit, TOP2A - topoisomerase (dna) ii alpha 170kda, RFC4 - replication factor c (activator 1) 4, 37kda, RFC1 - replication factor c (activator 1) 1, 145kda, PCNA - proliferating cell nuclear antigen, RPA2 - replication protein a2, 32kda, POLA2 - polym…
GO:0045005	maintenance of fidelity involved in DNA-dependent DNA replication	5e-07	4.09e-05	3.35	12072	12	3607	12	[FANCM - fanconi anemia, complementation group m, WRN - werner syndrome, recq helicase-like, BLM - bloom syndrome, recq helicase-like, STRA13 - stimulated by retinoic acid 13 homolog (mouse), BRCA2 - breast cancer 2, early onset, ZRANB3 - zinc finger, ran-binding domain containing 3, MMS22L - mms22-like, dna repair protein, TONSL - tonsoku-like, dna repair protein, CDK9 - cyclin-dependent kinase …
GO:0006397	mRNA processing	5.42e-07	4.4e-05	1.41	12072	346	3607	146	[CWC22 - cwc22 spliceosome-associated protein homolog (s. cerevisiae), RNPS1 - rna binding protein s1, serine-rich domain, RBM38 - rna binding motif protein 38, PRPF38B - prp38 pre-mrna processing factor 38 (yeast) domain containing b, GEMIN5 - gem (nuclear organelle) associated protein 5, WBP11 - ww domain binding protein 11, GRSF1 - g-rich rna sequence binding factor 1, LGALS3 - lectin, galacto…
GO:0034724	DNA replication-independent nucleosome organization	6.81e-07	5.48e-05	2.74	12072	22	3607	18	[CENPP - centromere protein p, CENPA - centromere protein a, HJURP - holliday junction recognition protein, MLF1IP - mlf1 interacting protein, MIS18BP1 - mis18 binding protein 1, CASC5 - cancer susceptibility candidate 5, NPM1 - nucleophosmin (nucleolar phosphoprotein b23, numatrin), CENPQ - centromere protein q, RUVBL1 - ruvb-like 1 (e. coli), CENPK - centromere protein k, CENPN - centromere pro…
GO:0034080	CENP-A containing nucleosome assembly at centromere	6.81e-07	5.44e-05	2.74	12072	22	3607	18	[CENPP - centromere protein p, CENPA - centromere protein a, HJURP - holliday junction recognition protein, MLF1IP - mlf1 interacting protein, MIS18BP1 - mis18 binding protein 1, CASC5 - cancer susceptibility candidate 5, NPM1 - nucleophosmin (nucleolar phosphoprotein b23, numatrin), CENPQ - centromere protein q, RUVBL1 - ruvb-like 1 (e. coli), CENPK - centromere protein k, CENPN - centromere pro…
GO:0006336	DNA replication-independent nucleosome assembly	6.81e-07	5.39e-05	2.74	12072	22	3607	18	[CENPP - centromere protein p, CENPA - centromere protein a, HJURP - holliday junction recognition protein, MLF1IP - mlf1 interacting protein, MIS18BP1 - mis18 binding protein 1, CASC5 - cancer susceptibility candidate 5, NPM1 - nucleophosmin (nucleolar phosphoprotein b23, numatrin), CENPQ - centromere protein q, RUVBL1 - ruvb-like 1 (e. coli), CENPK - centromere protein k, CENPN - centromere pro…
GO:0006082	organic acid metabolic process	6.85e-07	5.38e-05	1.29	12072	642	3607	248	[NARS - asparaginyl-trna synthetase, HSD17B4 - hydroxysteroid (17-beta) dehydrogenase 4, L2HGDH - l-2-hydroxyglutarate dehydrogenase, BRCA1 - breast cancer 1, early onset, GCSH - glycine cleavage system protein h (aminomethyl carrier), ENOSF1 - enolase superfamily member 1, SLC7A5 - solute carrier family 7 (amino acid transporter light chain, l system), member 5, PLP1 - proteolipid protein 1, GCH…
GO:0032200	telomere organization	7.48e-07	5.83e-05	2.18	12072	46	3607	30	[WRN - werner syndrome, recq helicase-like, RFC3 - replication factor c (activator 1) 3, 38kda, RFC4 - replication factor c (activator 1) 4, 37kda, RFC1 - replication factor c (activator 1) 1, 145kda, ACD - adrenocortical dysplasia homolog (mouse), TERF1 - telomeric repeat binding factor (nima-interacting) 1, RPA2 - replication protein a2, 32kda, RPA3 - replication protein a3, 14kda, TERT - telom…
GO:0043436	oxoacid metabolic process	7.81e-07	6.04e-05	1.29	12072	637	3607	246	[NARS - asparaginyl-trna synthetase, HSD17B4 - hydroxysteroid (17-beta) dehydrogenase 4, L2HGDH - l-2-hydroxyglutarate dehydrogenase, BRCA1 - breast cancer 1, early onset, GCSH - glycine cleavage system protein h (aminomethyl carrier), ENOSF1 - enolase superfamily member 1, SLC7A5 - solute carrier family 7 (amino acid transporter light chain, l system), member 5, PLP1 - proteolipid protein 1, GCH…
GO:0043486	histone exchange	8.43e-07	6.47e-05	2.65	12072	24	3607	19	[CENPP - centromere protein p, CENPA - centromere protein a, HJURP - holliday junction recognition protein, NASP - nuclear autoantigenic sperm protein (histone-binding), MLF1IP - mlf1 interacting protein, MIS18BP1 - mis18 binding protein 1, CASC5 - cancer susceptibility candidate 5, NPM1 - nucleophosmin (nucleolar phosphoprotein b23, numatrin), CENPQ - centromere protein q, RUVBL1 - ruvb-like 1 (…
GO:0031055	chromatin remodeling at centromere	8.43e-07	6.42e-05	2.65	12072	24	3607	19	[CENPP - centromere protein p, CENPA - centromere protein a, HJURP - holliday junction recognition protein, MLF1IP - mlf1 interacting protein, MIS18BP1 - mis18 binding protein 1, CASC5 - cancer susceptibility candidate 5, NPM1 - nucleophosmin (nucleolar phosphoprotein b23, numatrin), CENPQ - centromere protein q, RUVBL1 - ruvb-like 1 (e. coli), CENPK - centromere protein k, CENPN - centromere pro…
GO:0010833	telomere maintenance via telomere lengthening	1.11e-06	8.41e-05	2.45	12072	30	3607	22	[PINX1 - pin2/terf1 interacting, telomerase inhibitor 1, RFC3 - replication factor c (activator 1) 3, 38kda, POLD3 - polymerase (dna-directed), delta 3, accessory subunit, RFC4 - replication factor c (activator 1) 4, 37kda, RFC1 - replication factor c (activator 1) 1, 145kda, PCNA - proliferating cell nuclear antigen, TERF1 - telomeric repeat binding factor (nima-interacting) 1, RPA2 - replicatio…
GO:0090068	positive regulation of cell cycle process	1.45e-06	0.000109	1.65	12072	136	3607	67	[DDX3X - dead (asp-glu-ala-asp) box polypeptide 3, x-linked, CDC6 - cell division cycle 6 homolog (s. cerevisiae), TRIAP1 - tp53 regulated inhibitor of apoptosis 1, RBM38 - rna binding motif protein 38, E2F7 - e2f transcription factor 7, PKP4 - plakophilin 4, MTA3 - metastasis associated 1 family, member 3, BRCA1 - breast cancer 1, early onset, ESPL1 - extra spindle pole bodies homolog 1 (s. cere…
GO:0000723	telomere maintenance	1.65e-06	0.000123	2.16	12072	45	3607	29	[WRN - werner syndrome, recq helicase-like, RFC3 - replication factor c (activator 1) 3, 38kda, RFC4 - replication factor c (activator 1) 4, 37kda, RFC1 - replication factor c (activator 1) 1, 145kda, ACD - adrenocortical dysplasia homolog (mouse), TERF1 - telomeric repeat binding factor (nima-interacting) 1, RPA2 - replication protein a2, 32kda, RPA3 - replication protein a3, 14kda, TERT - telom…
GO:0010948	negative regulation of cell cycle process	2.1e-06	0.000156	1.81	12072	87	3607	47	[WAPAL - wings apart-like homolog (drosophila), CRLF3 - cytokine receptor-like factor 3, CDC6 - cell division cycle 6 homolog (s. cerevisiae), BUB3 - budding uninhibited by benzimidazoles 3 homolog (yeast), E2F7 - e2f transcription factor 7, NACC2 - nacc family member 2, ben and btb (poz) domain containing, FBXO5 - f-box protein 5, BRCA1 - breast cancer 1, early onset, USP44 - ubiquitin specific …
GO:0008284	positive regulation of cell proliferation	2.6e-06	0.000191	1.36	12072	394	3607	160	[TCF3 - transcription factor 3 (e2a immunoglobulin enhancer binding factors e12/e47), WWTR1 - ww domain containing transcription regulator 1, TNS3 - tensin 3, TCF7L2 - transcription factor 7-like 2 (t-cell specific, hmg-box), CDCA7L - cell division cycle associated 7-like, CDK1 - cyclin-dependent kinase 1, NRARP - notch-regulated ankyrin repeat protein, HES1 - hairy and enhancer of split 1, (dros…
GO:0022618	ribonucleoprotein complex assembly	2.78e-06	0.000202	1.76	12072	95	3607	50	[DDX3X - dead (asp-glu-ala-asp) box polypeptide 3, x-linked, DDX23 - dead (asp-glu-ala-asp) box polypeptide 23, GEMIN5 - gem (nuclear organelle) associated protein 5, PRMT5 - protein arginine methyltransferase 5, TSR1 - tsr1, 20s rrna accumulation, homolog (s. cerevisiae), WDR77 - wd repeat domain 77, SF3A3 - splicing factor 3a, subunit 3, 60kda, SF3A1 - splicing factor 3a, subunit 1, 120kda, PAT…
GO:0006297	nucleotide-excision repair, DNA gap filling	2.78e-06	0.000201	2.93	12072	16	3607	14	[POLD3 - polymerase (dna-directed), delta 3, accessory subunit, RFC3 - replication factor c (activator 1) 3, 38kda, RFC4 - replication factor c (activator 1) 4, 37kda, RFC1 - replication factor c (activator 1) 1, 145kda, PCNA - proliferating cell nuclear antigen, RPA2 - replication protein a2, 32kda, RPA3 - replication protein a3, 14kda, LIG1 - ligase i, dna, atp-dependent, RFC5 - replication fac…
GO:0019538	protein metabolic process	2.91e-06	0.000209	1.13	12072	2399	3607	809	[PMM2 - phosphomannomutase 2, L2HGDH - l-2-hydroxyglutarate dehydrogenase, GCNT2 - glucosaminyl (n-acetyl) transferase 2, i-branching enzyme (i blood group), PPM1J - protein phosphatase, mg2+/mn2+ dependent, 1j, CDC42BPG - cdc42 binding protein kinase gamma (dmpk-like), AFG3L2 - afg3 atpase family gene 3-like 2 (s. cerevisiae), PHF17 - phd finger protein 17, PRSS21 - protease, serine, 21 (testisi…
									karyotic translation initiation factor 5a, UBA2 - ubiquitin-like modifier activating enzyme 2, SAE1 - sumo1 activating enzyme subunit 1, ADAMTS12 - adam metallopeptidase with thrombospondin type 1 motif, 12, EEF1D - eukaryotic translation elongation factor 1 delta (guanine nucleotide exchange protein), EEF1B2 - eukaryotic translation elongation factor 1 beta 2, DNAJB6 - dnaj (hsp40) homolog, subf…
GO:0051169	nuclear transport	2.96e-06	0.000211	1.56	12072	167	3607	78	[THOC1 - tho complex 1, XPO5 - exportin 5, RNPS1 - rna binding protein s1, serine-rich domain, AHCYL1 - adenosylhomocysteinase-like 1, TCF7L2 - transcription factor 7-like 2 (t-cell specific, hmg-box), WRN - werner syndrome, recq helicase-like, HES1 - hairy and enhancer of split 1, (drosophila), XPOT - exportin, trna (nuclear export receptor for trnas), PDIA3 - protein disulfide isomerase family …
GO:0044710	single-organism metabolic process	3.38e-06	0.000239	1.15	12072	1927	3607	660	[NAT1 - n-acetyltransferase 1 (arylamine n-acetyltransferase), PMM2 - phosphomannomutase 2, SPR - sepiapterin reductase (7,8-dihydrobiopterin:nadp+ oxidoreductase), PMS1 - pms1 postmeiotic segregation increased 1 (s. cerevisiae), L2HGDH - l-2-hydroxyglutarate dehydrogenase, GCNT2 - glucosaminyl (n-acetyl) transferase 2, i-branching enzyme (i blood group), GCSH - glycine cleavage system protein h …
									dependent diflavin oxidoreductase 1, FARS2 - phenylalanyl-trna synthetase 2, mitochondrial, PIK3R4 - phosphoinositide-3-kinase, regulatory subunit 4, NUP35 - nucleoporin 35kda, SLC16A9 - solute carrier family 16, member 9 (monocarboxylic acid transporter 9), FXN - frataxin, TYW5 - trna-yw synthesizing protein 5, TGDS - tdp-glucose 4,6-dehydratase, NUP155 - nucleoporin 155kda, CCBL2 - cysteine con…
GO:0008283	cell proliferation	3.84e-06	0.00027	1.36	12072	379	3607	154	[BOP1 - block of proliferation 1, C6orf108 - chromosome 6 open reading frame 108, CXCL12 - chemokine (c-x-c motif) ligand 12, TCF7L2 - transcription factor 7-like 2 (t-cell specific, hmg-box), NASP - nuclear autoantigenic sperm protein (histone-binding), NRARP - notch-regulated ankyrin repeat protein, ELF4 - e74-like factor 4 (ets domain transcription factor), GRPR - gastrin-releasing peptide rec…
GO:0071103	DNA conformation change	4.19e-06	0.000293	1.95	12072	60	3607	35	[AKAP8 - a kinase (prka) anchor protein 8, TOP1MT - topoisomerase (dna) i, mitochondrial, RAD51 - rad51 homolog (s. cerevisiae), SMC2 - structural maintenance of chromosomes 2, RUVBL2 - ruvb-like 2 (e. coli), WRN - werner syndrome, recq helicase-like, CDCA5 - cell division cycle associated 5, SMC4 - structural maintenance of chromosomes 4, MCM4 - minichromosome maintenance complex component 4, NC…
GO:0000077	DNA damage checkpoint	4.19e-06	0.000291	1.95	12072	60	3607	35	[TP53 - tumor protein p53, CDK1 - cyclin-dependent kinase 1, BRIP1 - brca1 interacting protein c-terminal helicase 1, BRCA1 - breast cancer 1, early onset, CLOCK - clock homolog (mouse), CCNG1 - cyclin g1, RAD9A - rad9 homolog a (s. pombe), UIMC1 - ubiquitin interaction motif containing 1, FAM175A - family with sequence similarity 175, member a, CDC14B - cdc14 cell division cycle 14 homolog b (s.…
GO:0006461	protein complex assembly	4.3e-06	0.000297	1.32	12072	481	3607	189	[MGST1 - microsomal glutathione s-transferase 1, GEMIN5 - gem (nuclear organelle) associated protein 5, CDK1 - cyclin-dependent kinase 1, HES1 - hairy and enhancer of split 1, (drosophila), CDH1 - cadherin 1, type 1, e-cadherin (epithelial), COBL - cordon-bleu homolog (mouse), ATL3 - atlastin gtpase 3, GSN - gelsolin, NACC1 - nucleus accumbens associated 1, ben and btb (poz) domain containing, CE…
GO:0006270	DNA replication initiation	5.14e-06	0.000352	2.68	12072	20	3607	16	[MCM5 - minichromosome maintenance complex component 5, MCM4 - minichromosome maintenance complex component 4, MCM3 - minichromosome maintenance complex component 3, MCM2 - minichromosome maintenance complex component 2, MCM7 - minichromosome maintenance complex component 7, MCM6 - minichromosome maintenance complex component 6, CCNE1 - cyclin e1, POLA2 - polymerase (dna directed), alpha 2, acces…
GO:0019752	carboxylic acid metabolic process	5.33e-06	0.000363	1.29	12072	550	3607	212	[NARS - asparaginyl-trna synthetase, HSD17B4 - hydroxysteroid (17-beta) dehydrogenase 4, L2HGDH - l-2-hydroxyglutarate dehydrogenase, BRCA1 - breast cancer 1, early onset, GCSH - glycine cleavage system protein h (aminomethyl carrier), ENOSF1 - enolase superfamily member 1, SLC7A5 - solute carrier family 7 (amino acid transporter light chain, l system), member 5, PLP1 - proteolipid protein 1, GCH…
GO:1901564	organonitrogen compound metabolic process	5.37e-06	0.000363	1.21	12072	987	3607	357	[NARS - asparaginyl-trna synthetase, SPR - sepiapterin reductase (7,8-dihydrobiopterin:nadp+ oxidoreductase), RAMP2 - receptor (g protein-coupled) activity modifying protein 2, PMS1 - pms1 postmeiotic segregation increased 1 (s. cerevisiae), GCNT2 - glucosaminyl (n-acetyl) transferase 2, i-branching enzyme (i blood group), RFC3 - replication factor c (activator 1) 3, 38kda, GCSH - glycine cleavag…
GO:0006333	chromatin assembly or disassembly	5.47e-06	0.000367	2.23	12072	36	3607	24	[CENPP - centromere protein p, HMGA2 - high mobility group at-hook 2, CENPA - centromere protein a, HJURP - holliday junction recognition protein, MLF1IP - mlf1 interacting protein, CHAF1B - chromatin assembly factor 1, subunit b (p60), SUV39H2 - suppressor of variegation 3-9 homolog 2 (drosophila), MIS18BP1 - mis18 binding protein 1, CASC5 - cancer susceptibility candidate 5, NPM1 - nucleophosmi…
GO:0006913	nucleocytoplasmic transport	5.66e-06	0.000378	1.55	12072	164	3607	76	[THOC1 - tho complex 1, XPO5 - exportin 5, RNPS1 - rna binding protein s1, serine-rich domain, AHCYL1 - adenosylhomocysteinase-like 1, TCF7L2 - transcription factor 7-like 2 (t-cell specific, hmg-box), XPOT - exportin, trna (nuclear export receptor for trnas), HES1 - hairy and enhancer of split 1, (drosophila), PDIA3 - protein disulfide isomerase family a, member 3, NXT1 - ntf2-like export factor…
GO:0030261	chromosome condensation	5.96e-06	0.000395	2.59	12072	22	3607	17	[AKAP8 - a kinase (prka) anchor protein 8, HMGA2 - high mobility group at-hook 2, SMC2 - structural maintenance of chromosomes 2, CDCA5 - cell division cycle associated 5, SMC4 - structural maintenance of chromosomes 4, NCAPG - non-smc condensin i complex, subunit g, CDK1 - cyclin-dependent kinase 1, TOP2A - topoisomerase (dna) ii alpha 170kda, SMC1A - structural maintenance of chromosomes 1a, NC…
GO:0000387	spliceosomal snRNP assembly	6.74e-06	0.000443	2.45	12072	26	3607	19	[GEMIN5 - gem (nuclear organelle) associated protein 5, TGS1 - trimethylguanosine synthase 1, PHAX - phosphorylated adaptor for rna export, PRMT5 - protein arginine methyltransferase 5, SNUPN - snurportin 1, CLNS1A - chloride channel, nucleotide-sensitive, 1a, SNRPG - small nuclear ribonucleoprotein polypeptide g, GEMIN6 - gem (nuclear organelle) associated protein 6, SNRPF - small nuclear ribonu…
GO:0005975	carbohydrate metabolic process	6.81e-06	0.000445	1.29	12072	534	3607	206	[PMM2 - phosphomannomutase 2, GCNT2 - glucosaminyl (n-acetyl) transferase 2, i-branching enzyme (i blood group), ALG8 - asparagine-linked glycosylation 8, alpha-1,3-glucosyltransferase homolog (s. cerevisiae), DPM1 - dolichyl-phosphate mannosyltransferase polypeptide 1, catalytic subunit, ENO1 - enolase 1, (alpha), PGAM4 - phosphoglycerate mutase family member 4, GCNT1 - glucosaminyl (n-acetyl) t…
GO:0006405	RNA export from nucleus	7.02e-06	0.000456	1.92	12072	61	3607	35	[THOC1 - tho complex 1, RNPS1 - rna binding protein s1, serine-rich domain, XPOT - exportin, trna (nuclear export receptor for trnas), NUP155 - nucleoporin 155kda, U2AF1 - u2 small nuclear rna auxiliary factor 1, NXT1 - ntf2-like export factor 1, GLE1 - gle1 rna export mediator homolog (yeast), UPF2 - upf2 regulator of nonsense transcripts homolog (yeast), THOC7 - tho complex 7 homolog (drosophil…
GO:0060249	anatomical structure homeostasis	7.19e-06	0.000464	1.69	12072	105	3607	53	[GYLTL1B - glycosyltransferase-like 1b, WRN - werner syndrome, recq helicase-like, RFC3 - replication factor c (activator 1) 3, 38kda, RFC4 - replication factor c (activator 1) 4, 37kda, RFC1 - replication factor c (activator 1) 1, 145kda, KDR - kinase insert domain receptor (a type iii receptor tyrosine kinase), ACD - adrenocortical dysplasia homolog (mouse), RPA2 - replication protein a2, 32kda…
GO:0071826	ribonucleoprotein complex subunit organization	7.3e-06	0.000468	1.71	12072	100	3607	51	[DDX3X - dead (asp-glu-ala-asp) box polypeptide 3, x-linked, DDX23 - dead (asp-glu-ala-asp) box polypeptide 23, GEMIN5 - gem (nuclear organelle) associated protein 5, PRMT5 - protein arginine methyltransferase 5, TSR1 - tsr1, 20s rrna accumulation, homolog (s. cerevisiae), WDR77 - wd repeat domain 77, SF3A3 - splicing factor 3a, subunit 3, 60kda, PATL1 - protein associated with topoisomerase ii h…
GO:0000070	mitotic sister chromatid segregation	8.19e-06	0.000522	2.9	12072	15	3607	13	[BUB3 - budding uninhibited by benzimidazoles 3 homolog (yeast), ZW10 - zw10, kinetochore associated, homolog (drosophila), SMC4 - structural maintenance of chromosomes 4, ESPL1 - extra spindle pole bodies homolog 1 (s. cerevisiae), SMC1A - structural maintenance of chromosomes 1a, NUSAP1 - nucleolar and spindle associated protein 1, CIT - citron (rho-interacting, serine/threonine kinase 21), DDX…
GO:1901605	alpha-amino acid metabolic process	8.56e-06	0.000542	1.62	12072	126	3607	61	[ADSS - adenylosuccinate synthase, PAH - phenylalanine hydroxylase, ALDH5A1 - aldehyde dehydrogenase 5 family, member a1, GCSH - glycine cleavage system protein h (aminomethyl carrier), MTHFD1 - methylenetetrahydrofolate dehydrogenase (nadp+ dependent) 1, methenyltetrahydrofolate cyclohydrolase, formyltetrahydrofolate synthetase, GOT2 - glutamic-oxaloacetic transaminase 2, mitochondrial (aspartat…
GO:0006996	organelle organization	1.13e-05	0.000711	1.16	12072	1438	3607	500	[PRDX3 - peroxiredoxin 3, HAUS7 - haus augmin-like complex, subunit 7, CDC42BPG - cdc42 binding protein kinase gamma (dmpk-like), CHCHD6 - coiled-coil-helix-coiled-coil-helix domain containing 6, AFG3L2 - afg3 atpase family gene 3-like 2 (s. cerevisiae), PHF17 - phd finger protein 17, AIFM2 - apoptosis-inducing factor, mitochondrion-associated, 2, KIF20B - kinesin family member 20b, CD2AP - cd2-a…
GO:0042273	ribosomal large subunit biogenesis	1.46e-05	0.000915	3.07	12072	12	3607	11	[SDAD1 - sda1 domain containing 1, WDR12 - wd repeat domain 12, MALSU1 - mitochondrial assembly of ribosomal large subunit 1, RPL11 - ribosomal protein l11, RPL14 - ribosomal protein l14, RPL26 - ribosomal protein l26, PES1 - pescadillo ribosomal biogenesis factor 1, EIF6 - eukaryotic translation initiation factor 6, RPL7 - ribosomal protein l7, RPL35A - ribosomal protein l35a, RPL5 - ribosomal p…
GO:0000904	cell morphogenesis involved in differentiation	1.53e-05	0.000952	1.76	12072	82	3607	43	[VAMP3 - vesicle-associated membrane protein 3 (cellubrevin), HEY2 - hairy/enhancer-of-split related with yrpw motif 2, CLIC4 - chloride intracellular channel 4, LRP6 - low density lipoprotein receptor-related protein 6, BRCA1 - breast cancer 1, early onset, HES1 - hairy and enhancer of split 1, (drosophila), FLNA - filamin a, alpha, RAC1 - ras-related c3 botulinum toxin substrate 1 (rho family, …
GO:0006399	tRNA metabolic process	1.59e-05	0.000983	1.63	12072	115	3607	56	[NARS - asparaginyl-trna synthetase, PPA2 - pyrophosphatase (inorganic) 2, QRSL1 - glutaminyl-trna synthase (glutamine-hydrolyzing)-like 1, CTU2 - cytosolic thiouridylase subunit 2 homolog (s. pombe), ADAT2 - adenosine deaminase, trna-specific 2, QTRT1 - queuine trna-ribosyltransferase 1, LARS - leucyl-trna synthetase, LARS2 - leucyl-trna synthetase 2, mitochondrial, IARS2 - isoleucyl-trna synthe…
GO:0007088	regulation of mitosis	1.68e-05	0.00103	1.82	12072	70	3607	38	[CDC6 - cell division cycle 6 homolog (s. cerevisiae), BUB3 - budding uninhibited by benzimidazoles 3 homolog (yeast), FBXO5 - f-box protein 5, USP44 - ubiquitin specific peptidase 44, ESPL1 - extra spindle pole bodies homolog 1 (s. cerevisiae), ANAPC4 - anaphase promoting complex subunit 4, CENPF - centromere protein f, 350/400kda (mitosin), CDC20 - cell division cycle 20 homolog (s. cerevisiae)…
GO:0051783	regulation of nuclear division	1.68e-05	0.00103	1.82	12072	70	3607	38	[CDC6 - cell division cycle 6 homolog (s. cerevisiae), BUB3 - budding uninhibited by benzimidazoles 3 homolog (yeast), FBXO5 - f-box protein 5, USP44 - ubiquitin specific peptidase 44, ESPL1 - extra spindle pole bodies homolog 1 (s. cerevisiae), ANAPC4 - anaphase promoting complex subunit 4, CENPF - centromere protein f, 350/400kda (mitosin), CDC20 - cell division cycle 20 homolog (s. cerevisiae)…
GO:0050900	leukocyte migration	2.55e-05	0.00155	1.66	12072	101	3607	50	[SPP1 - secreted phosphoprotein 1, ATP1B2 - atpase, na+/k+ transporting, beta 2 polypeptide, SLC3A2 - solute carrier family 3 (activators of dibasic and neutral amino acid transport), member 2, FLT1 - fms-related tyrosine kinase 1 (vascular endothelial growth factor/vascular permeability factor receptor), SLC7A5 - solute carrier family 7 (amino acid transporter light chain, l system), member 5, L…
GO:0051716	cellular response to stimulus	2.66e-05	0.0016	1.1	12072	3061	3607	1004	[RAB37 - rab37, member ras oncogene family, RBM38 - rna binding motif protein 38, PMS1 - pms1 postmeiotic segregation increased 1 (s. cerevisiae), FAM129A - family with sequence similarity 129, member a, PRDX3 - peroxiredoxin 3, CDC42BPG - cdc42 binding protein kinase gamma (dmpk-like), PLP1 - proteolipid protein 1, PLRG1 - pleiotropic regulator 1, NR6A1 - nuclear receptor subfamily 6, group a, m…
									n tyrosine phosphatase-like (proline instead of catalytic arginine), member a, MDM2 - mdm2, p53 e3 ubiquitin protein ligase homolog (mouse), IL20RB - interleukin 20 receptor beta, ZAK - sterile alpha motif and leucine zipper containing kinase azk, RYK - receptor-like tyrosine kinase, ZRANB3 - zinc finger, ran-binding domain containing 3, EXO1 - exonuclease 1, C15orf42 - chromosome 15 open reading…
GO:0006369	termination of RNA polymerase II transcription	3.02e-05	0.00181	2.02	12072	43	3607	26	[RNPS1 - rna binding protein s1, serine-rich domain, U2AF1 - u2 small nuclear rna auxiliary factor 1, CSTF2 - cleavage stimulation factor, 3' pre-rna, subunit 2, 64kda, CSTF1 - cleavage stimulation factor, 3' pre-rna, subunit 1, 50kda, CDC40 - cell division cycle 40 homolog (s. cerevisiae), U2AF2 - u2 small nuclear rna auxiliary factor 2, MAGOH - mago-nashi homolog, proliferation-associated (dros…
GO:0071900	regulation of protein serine/threonine kinase activity	3.63e-05	0.00216	1.37	12072	280	3607	115	[TNFRSF10A - tumor necrosis factor receptor superfamily, member 10a, CDC6 - cell division cycle 6 homolog (s. cerevisiae), TNFRSF10B - tumor necrosis factor receptor superfamily, member 10b, CDK1 - cyclin-dependent kinase 1, PAK1 - p21 protein (cdc42/rac)-activated kinase 1, IQGAP3 - iq motif containing gtpase activating protein 3, CDC25A - cell division cycle 25 homolog a (s. pombe), FLT1 - fms-…
GO:0006323	DNA packaging	3.66e-05	0.00217	2.27	12072	28	3607	19	[AKAP8 - a kinase (prka) anchor protein 8, HMGA2 - high mobility group at-hook 2, SMC2 - structural maintenance of chromosomes 2, SMC4 - structural maintenance of chromosomes 4, CDCA5 - cell division cycle associated 5, NCAPG - non-smc condensin i complex, subunit g, CDK1 - cyclin-dependent kinase 1, TOP2A - topoisomerase (dna) ii alpha 170kda, SMC1A - structural maintenance of chromosomes 1a, SR…
GO:0043044	ATP-dependent chromatin remodeling	3.66e-05	0.00216	2.27	12072	28	3607	19	[CENPP - centromere protein p, CENPA - centromere protein a, HJURP - holliday junction recognition protein, NASP - nuclear autoantigenic sperm protein (histone-binding), MLF1IP - mlf1 interacting protein, MIS18BP1 - mis18 binding protein 1, CASC5 - cancer susceptibility candidate 5, CENPQ - centromere protein q, NPM1 - nucleophosmin (nucleolar phosphoprotein b23, numatrin), RUVBL1 - ruvb-like 1 (…
GO:0000819	sister chromatid segregation	3.7e-05	0.00217	2.6	12072	18	3607	14	[BUB3 - budding uninhibited by benzimidazoles 3 homolog (yeast), ZW10 - zw10, kinetochore associated, homolog (drosophila), SMC4 - structural maintenance of chromosomes 4, TOP2A - topoisomerase (dna) ii alpha 170kda, ESPL1 - extra spindle pole bodies homolog 1 (s. cerevisiae), SMC1A - structural maintenance of chromosomes 1a, NUSAP1 - nucleolar and spindle associated protein 1, CIT - citron (rho-…
GO:0051303	establishment of chromosome localization	3.7e-05	0.00216	2.6	12072	18	3607	14	[CCDC99 - coiled-coil domain containing 99, ZW10 - zw10, kinetochore associated, homolog (drosophila), CDCA5 - cell division cycle associated 5, PSRC1 - proline/serine-rich coiled-coil 1, PINX1 - pin2/terf1 interacting, telomerase inhibitor 1, CENPE - centromere protein e, 312kda, BIRC5 - baculoviral iap repeat containing 5, CENPF - centromere protein f, 350/400kda (mitosin), KIF18A - kinesin fam…
GO:2000241	regulation of reproductive process	3.86e-05	0.00224	1.54	12072	139	3607	64	[ASUN - asunder, spermatogenesis regulator homolog (drosphila), PFN1 - profilin 1, TCEB1 - transcription elongation factor b (siii), polypeptide 1 (15kda, elongin c), CDC20 - cell division cycle 20 homolog (s. cerevisiae), TIMP1 - timp metallopeptidase inhibitor 1, REST - re1-silencing transcription factor, BST2 - bone marrow stromal cell antigen 2, EAF2 - ell associated factor 2, ZC3HAV1 - zinc …
GO:0034097	response to cytokine stimulus	4.01e-05	0.00231	1.38	12072	272	3607	112	[CXCL12 - chemokine (c-x-c motif) ligand 12, GSS - glutathione synthetase, DDOST - dolichyl-diphosphooligosaccharide--protein glycosyltransferase, FLNB - filamin b, beta, BST2 - bone marrow stromal cell antigen 2, GCH1 - gtp cyclohydrolase 1, PLSCR1 - phospholipid scramblase 1, IFITM2 - interferon induced transmembrane protein 2, CD74 - cd74 molecule, major histocompatibility complex, class ii in…
GO:0000083	regulation of transcription involved in G1/S phase of mitotic cell cycle	4.01e-05	0.0023	2.51	12072	20	3607	15	[TYMS - thymidylate synthetase, CCNA1 - cyclin a1, CDC6 - cell division cycle 6 homolog (s. cerevisiae), E2F7 - e2f transcription factor 7, FBXO5 - f-box protein 5, E2F4 - e2f transcription factor 4, p107/p130-binding, CDK1 - cyclin-dependent kinase 1, ID2 - inhibitor of dna binding 2, dominant negative helix-loop-helix protein, PCNA - proliferating cell nuclear antigen, RRM2 - ribonucleotide red…
GO:0050865	regulation of cell activation	4.03e-05	0.00229	1.46	12072	188	3607	82	[TCF3 - transcription factor 3 (e2a immunoglobulin enhancer binding factors e12/e47), ZC3H12A - zinc finger ccch-type containing 12a, NRARP - notch-regulated ankyrin repeat protein, PAK1 - p21 protein (cdc42/rac)-activated kinase 1, HES1 - hairy and enhancer of split 1, (drosophila), THY1 - thy-1 cell surface antigen, PAWR - prkc, apoptosis, wt1, regulator, PVRL2 - poliovirus receptor-related 2 (…
GO:0007080	mitotic metaphase plate congression	4.51e-05	0.00255	3.04	12072	11	3607	10	[KIF18A - kinesin family member 18a, CCDC99 - coiled-coil domain containing 99, SEH1L - seh1-like (s. cerevisiae), ZW10 - zw10, kinetochore associated, homolog (drosophila), PSRC1 - proline/serine-rich coiled-coil 1, CDCA5 - cell division cycle associated 5, CCNB1 - cyclin b1, PINX1 - pin2/terf1 interacting, telomerase inhibitor 1, CENPE - centromere protein e, 312kda, RRS1 - rrs1 ribosome biogen…
GO:0009058	biosynthetic process	4.58e-05	0.00258	1.1	12072	2934	3607	962	[RNPS1 - rna binding protein s1, serine-rich domain, TOP1MT - topoisomerase (dna) i, mitochondrial, CDCA7L - cell division cycle associated 7-like, PMM2 - phosphomannomutase 2, SUB1 - sub1 homolog (s. cerevisiae), DBF4 - dbf4 homolog (s. cerevisiae), GCNT2 - glucosaminyl (n-acetyl) transferase 2, i-branching enzyme (i blood group), SNAI3 - snail homolog 3 (drosophila), PLP1 - proteolipid protein …
									ription regulator homolog a (yeast), PANK1 - pantothenate kinase 1, E2F7 - e2f transcription factor 7, TCF7L1 - transcription factor 7-like 1 (t-cell specific, hmg-box), NMI - n-myc (and stat) interactor, ISYNA1 - inositol-3-phosphate synthase 1, MAOA - monoamine oxidase a, SLC7A2 - solute carrier family 7 (cationic amino acid transporter, y+ system), member 2, SLIRP - sra stem-loop interacting r…
GO:0031145	anaphase-promoting complex-dependent proteasomal ubiquitin-dependent protein catabolic process	4.82e-05	0.0027	1.74	12072	75	3607	39	[PSMD1 - proteasome (prosome, macropain) 26s subunit, non-atpase, 1, PSMC6 - proteasome (prosome, macropain) 26s subunit, atpase, 6, BUB3 - budding uninhibited by benzimidazoles 3 homolog (yeast), PSMD3 - proteasome (prosome, macropain) 26s subunit, non-atpase, 3, PSMD5 - proteasome (prosome, macropain) 26s subunit, non-atpase, 5, FBXO5 - f-box protein 5, PSMD7 - proteasome (prosome, macropain) 2…
GO:2000602	regulation of interphase of mitotic cell cycle	4.84e-05	0.00269	1.72	12072	80	3607	41	[CRLF3 - cytokine receptor-like factor 3, CDC6 - cell division cycle 6 homolog (s. cerevisiae), DDX3X - dead (asp-glu-ala-asp) box polypeptide 3, x-linked, E2F7 - e2f transcription factor 7, NACC2 - nacc family member 2, ben and btb (poz) domain containing, TP53 - tumor protein p53, DLG1 - discs, large homolog 1 (drosophila), MTA3 - metastasis associated 1 family, member 3, CDK1 - cyclin-dependen…
GO:0043067	regulation of programmed cell death	5.18e-05	0.00287	1.2	12072	871	3607	312	[TNFRSF10A - tumor necrosis factor receptor superfamily, member 10a, TNFRSF10B - tumor necrosis factor receptor superfamily, member 10b, RAMP2 - receptor (g protein-coupled) activity modifying protein 2, TNFRSF10D - tumor necrosis factor receptor superfamily, member 10d, decoy with truncated death domain, SIGMAR1 - sigma non-opioid intracellular receptor 1, BRCA1 - breast cancer 1, early onset, T…
GO:0071345	cellular response to cytokine stimulus	5.29e-05	0.00291	1.42	12072	217	3607	92	[CXCL12 - chemokine (c-x-c motif) ligand 12, FLNB - filamin b, beta, NUP153 - nucleoporin 153kda, SEH1L - seh1-like (s. cerevisiae), HLA-DPA1 - major histocompatibility complex, class ii, dp alpha 1, HLA-DPB1 - major histocompatibility complex, class ii, dp beta 1, PHB - prohibitin, MT1X - metallothionein 1x, MT2A - metallothionein 2a, IFITM2 - interferon induced transmembrane protein 2, IFNAR2 -…
GO:0051276	chromosome organization	5.79e-05	0.00317	1.26	12072	529	3607	199	[AKAP8 - a kinase (prka) anchor protein 8, CENPP - centromere protein p, NAP1L2 - nucleosome assembly protein 1-like 2, NAP1L3 - nucleosome assembly protein 1-like 3, NASP - nuclear autoantigenic sperm protein (histone-binding), RFC3 - replication factor c (activator 1) 3, 38kda, RFC4 - replication factor c (activator 1) 4, 37kda, RFC1 - replication factor c (activator 1) 1, 145kda, PRMT1 - prote…
GO:0031297	replication fork processing	6.32e-05	0.00344	3.35	12072	8	3607	8	[WRN - werner syndrome, recq helicase-like, FANCM - fanconi anemia, complementation group m, BLM - bloom syndrome, recq helicase-like, STRA13 - stimulated by retinoic acid 13 homolog (mouse), ZRANB3 - zinc finger, ran-binding domain containing 3, MMS22L - mms22-like, dna repair protein, TONSL - tonsoku-like, dna repair protein, APITD1 - apoptosis-inducing, taf9-like domain 1]
GO:0010453	regulation of cell fate commitment	8.68e-05	0.00471	2.68	12072	15	3607	12	[FGFR1 - fibroblast growth factor receptor 1, DUSP6 - dual specificity phosphatase 6, AR - androgen receptor, POU5F1 - pou class 5 homeobox 1, BMPR1A - bone morphogenetic protein receptor, type ia, LMO4 - lim domain only 4, IL23A - interleukin 23, alpha subunit p19, CTNNB1 - catenin (cadherin-associated protein), beta 1, 88kda, FGFR2 - fibroblast growth factor receptor 2, FZD7 - frizzled family r…
GO:0044249	cellular biosynthetic process	9.53e-05	0.00514	1.1	12072	2817	3607	922	[RNPS1 - rna binding protein s1, serine-rich domain, TOP1MT - topoisomerase (dna) i, mitochondrial, CDCA7L - cell division cycle associated 7-like, PMM2 - phosphomannomutase 2, SUB1 - sub1 homolog (s. cerevisiae), DBF4 - dbf4 homolog (s. cerevisiae), SNAI3 - snail homolog 3 (drosophila), PLP1 - proteolipid protein 1, GCHFR - gtp cyclohydrolase i feedback regulator, ZNF483 - zinc finger protein 48…
									, GLCE - glucuronic acid epimerase, DTYMK - deoxythymidylate kinase (thymidylate kinase), PHGDH - phosphoglycerate dehydrogenase, DPH5 - dph5 homolog (s. cerevisiae), RPL14 - ribosomal protein l14, SRRT - serrate rna effector molecule homolog (arabidopsis), LPL - lipoprotein lipase, C14orf166 - chromosome 14 open reading frame 166, SHMT1 - serine hydroxymethyltransferase 1 (soluble), DHODH - dihy…
GO:0071705	nitrogen compound transport	9.88e-05	0.0053	1.35	12072	277	3607	112	[RNPS1 - rna binding protein s1, serine-rich domain, LRPPRC - leucine-rich pentatricopeptide repeat containing, SLC43A1 - solute carrier family 43, member 1, XPOT - exportin, trna (nuclear export receptor for trnas), NXT1 - ntf2-like export factor 1, SLC7A5 - solute carrier family 7 (amino acid transporter light chain, l system), member 5, SLC7A3 - solute carrier family 7 (cationic amino acid tra…
GO:1901137	carbohydrate derivative biosynthetic process	0.000103	0.0055	1.35	12072	283	3607	114	[PRPS2 - phosphoribosyl pyrophosphate synthetase 2, PMM2 - phosphomannomutase 2, SDC4 - syndecan 4, RAMP2 - receptor (g protein-coupled) activity modifying protein 2, SRD5A3 - steroid 5 alpha-reductase 3, SDC1 - syndecan 1, GCNT2 - glucosaminyl (n-acetyl) transferase 2, i-branching enzyme (i blood group), ALG8 - asparagine-linked glycosylation 8, alpha-1,3-glucosyltransferase homolog (s. cerevisi…
GO:0051649	establishment of localization in cell	0.000108	0.00573	1.17	12072	1102	3607	384	[RNPS1 - rna binding protein s1, serine-rich domain, LRPPRC - leucine-rich pentatricopeptide repeat containing, RAMP2 - receptor (g protein-coupled) activity modifying protein 2, HES1 - hairy and enhancer of split 1, (drosophila), TXNDC5 - thioredoxin domain containing 5 (endoplasmic reticulum), NXT1 - ntf2-like export factor 1, MRPL18 - mitochondrial ribosomal protein l18, LCK - lymphocyte-speci…
GO:1901576	organic substance biosynthetic process	0.000109	0.00575	1.09	12072	2894	3607	945	[RNPS1 - rna binding protein s1, serine-rich domain, CDCA7L - cell division cycle associated 7-like, TOP1MT - topoisomerase (dna) i, mitochondrial, PMM2 - phosphomannomutase 2, SUB1 - sub1 homolog (s. cerevisiae), DBF4 - dbf4 homolog (s. cerevisiae), GCNT2 - glucosaminyl (n-acetyl) transferase 2, i-branching enzyme (i blood group), SNAI3 - snail homolog 3 (drosophila), PLP1 - proteolipid protein …
									se 1, DNAJA3 - dnaj (hsp40) homolog, subfamily a, member 3, DTL - denticleless e3 ubiquitin protein ligase homolog (drosophila), MAGOH - mago-nashi homolog, proliferation-associated (drosophila), ZNF398 - zinc finger protein 398, ASH2L - ash2 (absent, small, or homeotic)-like (drosophila), SKIL - ski-like oncogene, ZNF107 - zinc finger protein 107, CHST9 - carbohydrate (n-acetylgalactosamine 4-0)…
GO:0006406	mRNA export from nucleus	0.000114	0.00598	1.83	12072	55	3607	30	[THOC1 - tho complex 1, RNPS1 - rna binding protein s1, serine-rich domain, NUP155 - nucleoporin 155kda, U2AF1 - u2 small nuclear rna auxiliary factor 1, GLE1 - gle1 rna export mediator homolog (yeast), UPF2 - upf2 regulator of nonsense transcripts homolog (yeast), THOC7 - tho complex 7 homolog (drosophila), CDC40 - cell division cycle 40 homolog (s. cerevisiae), DDX39A - dead (asp-glu-ala-asp) b…
GO:1901566	organonitrogen compound biosynthetic process	0.000115	0.006	1.28	12072	427	3607	163	[PRPS2 - phosphoribosyl pyrophosphate synthetase 2, GSS - glutathione synthetase, PAH - phenylalanine hydroxylase, SDC4 - syndecan 4, SPR - sepiapterin reductase (7,8-dihydrobiopterin:nadp+ oxidoreductase), RAMP2 - receptor (g protein-coupled) activity modifying protein 2, SDC1 - syndecan 1, GCNT2 - glucosaminyl (n-acetyl) transferase 2, i-branching enzyme (i blood group), NAMPT - nicotinamide ph…
GO:0042981	regulation of apoptotic process	0.000118	0.00616	1.19	12072	861	3607	306	[TNFRSF10A - tumor necrosis factor receptor superfamily, member 10a, TNFRSF10B - tumor necrosis factor receptor superfamily, member 10b, RAMP2 - receptor (g protein-coupled) activity modifying protein 2, TNFRSF10D - tumor necrosis factor receptor superfamily, member 10d, decoy with truncated death domain, SIGMAR1 - sigma non-opioid intracellular receptor 1, BRCA1 - breast cancer 1, early onset, T…
GO:0010941	regulation of cell death	0.000119	0.00615	1.19	12072	895	3607	317	[TNFRSF10A - tumor necrosis factor receptor superfamily, member 10a, TNFRSF10B - tumor necrosis factor receptor superfamily, member 10b, RAMP2 - receptor (g protein-coupled) activity modifying protein 2, TNFRSF10D - tumor necrosis factor receptor superfamily, member 10d, decoy with truncated death domain, SIGMAR1 - sigma non-opioid intracellular receptor 1, BRCA1 - breast cancer 1, early onset, T…
GO:0042590	antigen processing and presentation of exogenous peptide antigen via MHC class I	0.000121	0.00621	1.78	12072	60	3607	32	[PSMD1 - proteasome (prosome, macropain) 26s subunit, non-atpase, 1, PSMC6 - proteasome (prosome, macropain) 26s subunit, atpase, 6, PSMD3 - proteasome (prosome, macropain) 26s subunit, non-atpase, 3, PSMD5 - proteasome (prosome, macropain) 26s subunit, non-atpase, 5, SEC61G - sec61 gamma subunit, PSMD7 - proteasome (prosome, macropain) 26s subunit, non-atpase, 7, PSMD12 - proteasome (prosome, ma…
GO:0006353	DNA-dependent transcription, termination	0.000121	0.00618	1.67	12072	80	3607	40	[RNPS1 - rna binding protein s1, serine-rich domain, XRN2 - 5'-3' exoribonuclease 2, ERCC2 - excision repair cross-complementing rodent repair deficiency, complementation group 2, PTRF - polymerase i and transcript release factor, U2AF1 - u2 small nuclear rna auxiliary factor 1, POLR3K - polymerase (rna) iii (dna directed) polypeptide k, 12.3 kda, POLR3E - polymerase (rna) iii (dna directed) poly…
GO:0007126	meiosis	0.000126	0.00641	1.96	12072	41	3607	24	[TEX15 - testis expressed 15, CDK2 - cyclin-dependent kinase 2, RAD51 - rad51 homolog (s. cerevisiae), BUB3 - budding uninhibited by benzimidazoles 3 homolog (yeast), OSGIN2 - oxidative stress induced growth inhibitor family member 2, ZW10 - zw10, kinetochore associated, homolog (drosophila), SUV39H2 - suppressor of variegation 3-9 homolog 2 (drosophila), PSMC3IP - psmc3 interacting protein, ZFP4…
GO:0034330	cell junction organization	0.000131	0.00666	1.5	12072	141	3607	63	[UGT8 - udp glycosyltransferase 8, RAMP2 - receptor (g protein-coupled) activity modifying protein 2, MARVELD2 - marvel domain containing 2, PKP4 - plakophilin 4, THY1 - thy-1 cell surface antigen, FLNA - filamin a, alpha, CDH1 - cadherin 1, type 1, e-cadherin (epithelial), CLDN19 - claudin 19, TESK2 - testis-specific kinase 2, PVRL2 - poliovirus receptor-related 2 (herpesvirus entry mediator b),…
GO:0034341	response to interferon-gamma	0.000137	0.00691	1.83	12072	53	3607	29	[TDGF1 - teratocarcinoma-derived growth factor 1, IRF3 - interferon regulatory factor 3, B2M - beta-2-microglobulin, IRF6 - interferon regulatory factor 6, BST2 - bone marrow stromal cell antigen 2, GCH1 - gtp cyclohydrolase 1, HLA-DPA1 - major histocompatibility complex, class ii, dp alpha 1, HLA-DPB1 - major histocompatibility complex, class ii, dp beta 1, SYNCRIP - synaptotagmin binding, cytop…
GO:0006999	nuclear pore organization	0.000138	0.00692	3.01	12072	10	3607	9	[SEH1L - seh1-like (s. cerevisiae), NUP98 - nucleoporin 98kda, TMEM48 - transmembrane protein 48, AHCTF1 - at hook containing transcription factor 1, NUP205 - nucleoporin 205kda, NUP133 - nucleoporin 133kda, NUP107 - nucleoporin 107kda, NUP153 - nucleoporin 153kda, NUP93 - nucleoporin 93kda]
GO:0045787	positive regulation of cell cycle	0.000141	0.00703	1.65	12072	83	3607	41	[TCF3 - transcription factor 3 (e2a immunoglobulin enhancer binding factors e12/e47), RPS15A - ribosomal protein s15a, FGFR1 - fibroblast growth factor receptor 1, LRP6 - low density lipoprotein receptor-related protein 6, MTA3 - metastasis associated 1 family, member 3, PIM1 - pim-1 oncogene, CDK1 - cyclin-dependent kinase 1, HES1 - hairy and enhancer of split 1, (drosophila), ESPL1 - extra spin…
GO:0051052	regulation of DNA metabolic process	0.000143	0.0071	1.45	12072	166	3607	72	[WAPAL - wings apart-like homolog (drosophila), CDC6 - cell division cycle 6 homolog (s. cerevisiae), PFN1 - profilin 1, DEK - dek oncogene, E2F7 - e2f transcription factor 7, CDK1 - cyclin-dependent kinase 1, BRCA1 - breast cancer 1, early onset, RAD18 - rad18 homolog (s. cerevisiae), UIMC1 - ubiquitin interaction motif containing 1, PARPBP - parp1 binding protein, ACD - adrenocortical dysplasia…
GO:0002479	antigen processing and presentation of exogenous peptide antigen via MHC class I, TAP-dependent	0.000146	0.0072	1.79	12072	58	3607	31	[PSMD1 - proteasome (prosome, macropain) 26s subunit, non-atpase, 1, PSMC6 - proteasome (prosome, macropain) 26s subunit, atpase, 6, PSMD3 - proteasome (prosome, macropain) 26s subunit, non-atpase, 3, PSMD5 - proteasome (prosome, macropain) 26s subunit, non-atpase, 5, SEC61G - sec61 gamma subunit, PSMD7 - proteasome (prosome, macropain) 26s subunit, non-atpase, 7, PSMD12 - proteasome (prosome, ma…
GO:0050790	regulation of catalytic activity	0.000159	0.00782	1.16	12072	1066	3607	371	[TNFRSF10A - tumor necrosis factor receptor superfamily, member 10a, SPR - sepiapterin reductase (7,8-dihydrobiopterin:nadp+ oxidoreductase), TNFRSF10B - tumor necrosis factor receptor superfamily, member 10b, DBF4 - dbf4 homolog (s. cerevisiae), PDIA6 - protein disulfide isomerase family a, member 6, ARHGEF19 - rho guanine nucleotide exchange factor (gef) 19, RFC1 - replication factor c (activat…
GO:0051438	regulation of ubiquitin-protein ligase activity	0.000162	0.00795	1.63	12072	86	3607	42	[PSMD1 - proteasome (prosome, macropain) 26s subunit, non-atpase, 1, PSMC6 - proteasome (prosome, macropain) 26s subunit, atpase, 6, PSMD3 - proteasome (prosome, macropain) 26s subunit, non-atpase, 3, BUB3 - budding uninhibited by benzimidazoles 3 homolog (yeast), PSMD5 - proteasome (prosome, macropain) 26s subunit, non-atpase, 5, FBXO5 - f-box protein 5, CDK1 - cyclin-dependent kinase 1, PSMD7 -…
GO:0009124	nucleoside monophosphate biosynthetic process	0.00017	0.0083	2.15	12072	28	3607	18	[ADSS - adenylosuccinate synthase, PRPS2 - phosphoribosyl pyrophosphate synthetase 2, TYMS - thymidylate synthetase, ADSL - adenylosuccinate lyase, CAD - carbamoyl-phosphate synthetase 2, aspartate transcarbamylase, and dihydroorotase, GART - phosphoribosylglycinamide formyltransferase, phosphoribosylglycinamide synthetase, phosphoribosylaminoimidazole synthetase, UPP1 - uridine phosphorylase 1, …
GO:0031572	G2/M transition DNA damage checkpoint	0.00017	0.00826	2.15	12072	28	3607	18	[HMGA2 - high mobility group at-hook 2, CDK1 - cyclin-dependent kinase 1, BRCA1 - breast cancer 1, early onset, PLK1 - polo-like kinase 1, CCNG1 - cyclin g1, FOXO4 - forkhead box o4, UIMC1 - ubiquitin interaction motif containing 1, RINT1 - rad50 interactor 1, NEK6 - nima (never in mitosis gene a)-related kinase 6, BLM - bloom syndrome, recq helicase-like, CCNA2 - cyclin a2, FAM175A - family with…
GO:0060688	regulation of morphogenesis of a branching structure	0.00017	0.00822	2.15	12072	28	3607	18	[FGFR1 - fibroblast growth factor receptor 1, ETV4 - ets variant 4, ETV5 - ets variant 5, RXRA - retinoid x receptor, alpha, SIX4 - six homeobox 4, AR - androgen receptor, CDH1 - cadherin 1, type 1, e-cadherin (epithelial), VEGFA - vascular endothelial growth factor a, SFRP1 - secreted frizzled-related protein 1, MET - met proto-oncogene (hepatocyte growth factor receptor), SMO - smoothened, friz…
GO:0046620	regulation of organ growth	0.000175	0.0084	1.99	12072	37	3607	22	[FLVCR1 - feline leukemia virus subgroup c cellular receptor 1, FGFR1 - fibroblast growth factor receptor 1, SAV1 - salvador homolog 1 (drosophila), DUSP6 - dual specificity phosphatase 6, TCF7L2 - transcription factor 7-like 2 (t-cell specific, hmg-box), HEY2 - hairy/enhancer-of-split related with yrpw motif 2, STK3 - serine/threonine kinase 3, FXN - frataxin, CDK1 - cyclin-dependent kinase 1, C…
GO:0008645	hexose transport	0.000177	0.00845	1.9	12072	44	3607	25	[NUP54 - nucleoporin 54kda, NUP35 - nucleoporin 35kda, NUP155 - nucleoporin 155kda, SLC2A10 - solute carrier family 2 (facilitated glucose transporter), member 10, FABP5 - fatty acid binding protein 5 (psoriasis-associated), NUP153 - nucleoporin 153kda, SEH1L - seh1-like (s. cerevisiae), NUP205 - nucleoporin 205kda, NUP93 - nucleoporin 93kda, NUP210 - nucleoporin 210kda, YES1 - v-yes-1 yamaguchi …
GO:0015758	glucose transport	0.000177	0.00841	1.9	12072	44	3607	25	[NUP54 - nucleoporin 54kda, NUP35 - nucleoporin 35kda, NUP155 - nucleoporin 155kda, SLC2A10 - solute carrier family 2 (facilitated glucose transporter), member 10, FABP5 - fatty acid binding protein 5 (psoriasis-associated), NUP153 - nucleoporin 153kda, SEH1L - seh1-like (s. cerevisiae), NUP205 - nucleoporin 205kda, NUP93 - nucleoporin 93kda, NUP210 - nucleoporin 210kda, YES1 - v-yes-1 yamaguchi …
GO:0051340	regulation of ligase activity	0.000185	0.00878	1.62	12072	89	3607	43	[PSMD1 - proteasome (prosome, macropain) 26s subunit, non-atpase, 1, PSMC6 - proteasome (prosome, macropain) 26s subunit, atpase, 6, PSMD3 - proteasome (prosome, macropain) 26s subunit, non-atpase, 3, BUB3 - budding uninhibited by benzimidazoles 3 homolog (yeast), PSMD5 - proteasome (prosome, macropain) 26s subunit, non-atpase, 5, FBXO5 - f-box protein 5, PSMD7 - proteasome (prosome, macropain) 2…
GO:0034105	positive regulation of tissue remodeling	0.000197	0.0093	2.79	12072	12	3607	10	[LTBP3 - latent transforming growth factor beta binding protein 3, CA2 - carbonic anhydrase ii, PPARGC1B - peroxisome proliferator-activated receptor gamma, coactivator 1 beta, SPP1 - secreted phosphoprotein 1, B4GALT1 - udp-gal:betaglcnac beta 1,4- galactosyltransferase, polypeptide 1, LRP6 - low density lipoprotein receptor-related protein 6, TNFSF11 - tumor necrosis factor (ligand) superfamily…
GO:0042659	regulation of cell fate specification	0.000197	0.00926	2.79	12072	12	3607	10	[FGFR1 - fibroblast growth factor receptor 1, DUSP6 - dual specificity phosphatase 6, AR - androgen receptor, POU5F1 - pou class 5 homeobox 1, BMPR1A - bone morphogenetic protein receptor, type ia, CTNNB1 - catenin (cadherin-associated protein), beta 1, 88kda, LMO4 - lim domain only 4, FGF2 - fibroblast growth factor 2 (basic), FZD7 - frizzled family receptor 7, SFRP2 - secreted frizzled-related …
GO:0007076	mitotic chromosome condensation	0.000197	0.00922	2.79	12072	12	3607	10	[AKAP8 - a kinase (prka) anchor protein 8, SMC2 - structural maintenance of chromosomes 2, NUSAP1 - nucleolar and spindle associated protein 1, SMC4 - structural maintenance of chromosomes 4, CDCA5 - cell division cycle associated 5, NCAPG - non-smc condensin i complex, subunit g, NCAPD3 - non-smc condensin ii complex, subunit d3, NCAPD2 - non-smc condensin i complex, subunit d2, NCAPH - non-smc …
GO:0006275	regulation of DNA replication	0.000206	0.00959	1.65	12072	79	3607	39	[WAPAL - wings apart-like homolog (drosophila), CDC6 - cell division cycle 6 homolog (s. cerevisiae), E2F7 - e2f transcription factor 7, TP53 - tumor protein p53, CDK1 - cyclin-dependent kinase 1, GLI2 - gli family zinc finger 2, RAC1 - ras-related c3 botulinum toxin substrate 1 (rho family, small gtp binding protein rac1), TSPYL2 - tspy-like 2, ACD - adrenocortical dysplasia homolog (mouse), TER…
GO:0000725	recombinational repair	0.000211	0.00976	1.91	12072	42	3607	24	[SFR1 - swi5-dependent recombination repair 1, RAD51 - rad51 homolog (s. cerevisiae), PALB2 - partner and localizer of brca2, UBE2N - ubiquitin-conjugating enzyme e2n, YY1 - yy1 transcription factor, BRCA1 - breast cancer 1, early onset, RAD51AP1 - rad51 associated protein 1, C12orf32 - chromosome 12 open reading frame 32, RPA2 - replication protein a2, 32kda, RPA3 - replication protein a3, 14kda…
GO:0051292	nuclear pore complex assembly	0.000212	0.00975	3.35	12072	7	3607	7	[NUP98 - nucleoporin 98kda, AHCTF1 - at hook containing transcription factor 1, TMEM48 - transmembrane protein 48, NUP205 - nucleoporin 205kda, NUP107 - nucleoporin 107kda, NUP93 - nucleoporin 93kda, NUP153 - nucleoporin 153kda]
GO:0010389	regulation of G2/M transition of mitotic cell cycle	0.000212	0.00971	2.23	12072	24	3607	16	[CDC6 - cell division cycle 6 homolog (s. cerevisiae), HMGA2 - high mobility group at-hook 2, MTA3 - metastasis associated 1 family, member 3, CDK1 - cyclin-dependent kinase 1, TOP2A - topoisomerase (dna) ii alpha 170kda, CENPF - centromere protein f, 350/400kda (mitosin), CDT1 - chromatin licensing and dna replication factor 1, FOXO4 - forkhead box o4, CCNG1 - cyclin g1, RAD9A - rad9 homolog a (…
GO:0005996	monosaccharide metabolic process	0.000215	0.0098	1.46	12072	154	3607	67	[PGM2 - phosphoglucomutase 2, PFKP - phosphofructokinase, platelet, PMM2 - phosphomannomutase 2, KHK - ketohexokinase (fructokinase), PGAM1 - phosphoglycerate mutase 1 (brain), ALDH5A1 - aldehyde dehydrogenase 5 family, member a1, PFKFB2 - 6-phosphofructo-2-kinase/fructose-2,6-biphosphatase 2, FABP5 - fatty acid binding protein 5 (psoriasis-associated), PFKL - phosphofructokinase, liver, GALM - g…
GO:0048519	negative regulation of biological process	0.000218	0.00993	1.1	12072	2240	3607	739	[SPP1 - secreted phosphoprotein 1, NR1D1 - nuclear receptor subfamily 1, group d, member 1, RBM38 - rna binding motif protein 38, LEMD3 - lem domain containing 3, FAM129A - family with sequence similarity 129, member a, APOBEC3B - apolipoprotein b mrna editing enzyme, catalytic polypeptide-like 3b, PRDX3 - peroxiredoxin 3, DDX58 - dead (asp-glu-ala-asp) box polypeptide 58, GCHFR - gtp cyclohydrol…
									protein, 104kda, PTPN14 - protein tyrosine phosphatase, non-receptor type 14, TIMP1 - timp metallopeptidase inhibitor 1, SRGAP2 - slit-robo rho gtpase activating protein 2, FZD6 - frizzled family receptor 6, FZD4 - frizzled family receptor 4, CACYBP - calcyclin binding protein, PURB - purine-rich element binding protein b, CDC45 - cell division cycle 45 homolog (s. cerevisiae), NODAL - nodal homo…
GO:1901606	alpha-amino acid catabolic process	0.00022	0.00994	1.76	12072	59	3607	31	[GLUD1 - glutamate dehydrogenase 1, PAH - phenylalanine hydroxylase, PRODH - proline dehydrogenase (oxidase) 1, GLUD2 - glutamate dehydrogenase 2, CCBL2 - cysteine conjugate-beta lyase 2, GCSH - glycine cleavage system protein h (aminomethyl carrier), HIBCH - 3-hydroxyisobutyryl-coa hydrolase, IVD - isovaleryl-coa dehydrogenase, PPAT - phosphoribosyl pyrophosphate amidotransferase, GCAT - glycine…
GO:0051983	regulation of chromosome segregation	0.000231	0.0104	2.28	12072	22	3607	15	[WAPAL - wings apart-like homolog (drosophila), BUB3 - budding uninhibited by benzimidazoles 3 homolog (yeast), CDC6 - cell division cycle 6 homolog (s. cerevisiae), BUB1 - budding uninhibited by benzimidazoles 1 homolog (yeast), CDCA5 - cell division cycle associated 5, ESPL1 - extra spindle pole bodies homolog 1 (s. cerevisiae), KIF2C - kinesin family member 2c, CTCF - ccctc-binding factor (zin…
GO:0051310	metaphase plate congression	0.000235	0.0105	2.63	12072	14	3607	11	[KIF18A - kinesin family member 18a, SEH1L - seh1-like (s. cerevisiae), CCDC99 - coiled-coil domain containing 99, ZW10 - zw10, kinetochore associated, homolog (drosophila), PSRC1 - proline/serine-rich coiled-coil 1, CDCA5 - cell division cycle associated 5, CCNB1 - cyclin b1, PINX1 - pin2/terf1 interacting, telomerase inhibitor 1, CENPE - centromere protein e, 312kda, CENPF - centromere protein …
GO:0048608	reproductive structure development	0.000238	0.0106	1.63	12072	82	3607	40	[BAK1 - bcl2-antagonist/killer 1, DLG1 - discs, large homolog 1 (drosophila), ZFP42 - zinc finger protein 42 homolog (mouse), TYRO3 - tyro3 protein tyrosine kinase, AXL - axl receptor tyrosine kinase, FANCA - fanconi anemia, complementation group a, FZD6 - frizzled family receptor 6, AKR1C3 - aldo-keto reductase family 1, member c3 (3-alpha hydroxysteroid dehydrogenase, type ii), DHCR24 - 24-dehy…
GO:0000288	nuclear-transcribed mRNA catabolic process, deadenylation-dependent decay	0.000238	0.0106	1.85	12072	47	3607	26	[EIF4A3 - eukaryotic translation initiation factor 4a3, EXOSC2 - exosome component 2, EXOSC3 - exosome component 3, PARN - poly(a)-specific ribonuclease, EXOSC9 - exosome component 9, PAN3 - pan3 poly(a) specific ribonuclease subunit homolog (s. cerevisiae), LSM6 - lsm6 homolog, u6 small nuclear rna associated (s. cerevisiae), CNOT1 - ccr4-not transcription complex, subunit 1, DCPS - decapping en…
GO:0009123	nucleoside monophosphate metabolic process	0.00024	0.0106	2.03	12072	33	3607	20	[C6orf108 - chromosome 6 open reading frame 108, ADSS - adenylosuccinate synthase, PRPS2 - phosphoribosyl pyrophosphate synthetase 2, TYMS - thymidylate synthetase, ADSL - adenylosuccinate lyase, CAD - carbamoyl-phosphate synthetase 2, aspartate transcarbamylase, and dihydroorotase, GART - phosphoribosylglycinamide formyltransferase, phosphoribosylglycinamide synthetase, phosphoribosylaminoimidaz…
GO:0016053	organic acid biosynthetic process	0.000244	0.0107	1.41	12072	188	3607	79	[HSD17B4 - hydroxysteroid (17-beta) dehydrogenase 4, GSS - glutathione synthetase, PAH - phenylalanine hydroxylase, BRCA1 - breast cancer 1, early onset, MTHFD1 - methylenetetrahydrofolate dehydrogenase (nadp+ dependent) 1, methenyltetrahydrofolate cyclohydrolase, formyltetrahydrofolate synthetase, PTGES2 - prostaglandin e synthase 2, PLP1 - proteolipid protein 1, GCH1 - gtp cyclohydrolase 1, MIF…
GO:0046394	carboxylic acid biosynthetic process	0.000244	0.0107	1.41	12072	188	3607	79	[GSS - glutathione synthetase, HSD17B4 - hydroxysteroid (17-beta) dehydrogenase 4, PAH - phenylalanine hydroxylase, BRCA1 - breast cancer 1, early onset, MTHFD1 - methylenetetrahydrofolate dehydrogenase (nadp+ dependent) 1, methenyltetrahydrofolate cyclohydrolase, formyltetrahydrofolate synthetase, PTGES2 - prostaglandin e synthase 2, PLP1 - proteolipid protein 1, GCH1 - gtp cyclohydrolase 1, MIF…
GO:0042307	positive regulation of protein import into nucleus	0.000251	0.011	1.92	12072	40	3607	23	[KANK1 - kn motif and ankyrin repeat domains 1, UACA - uveal autoantigen with coiled-coil domains and ankyrin repeats, CHERP - calcium homeostasis endoplasmic reticulum protein, CHP2 - calcineurin-like ef hand protein 2, GLI3 - gli family zinc finger 3, FLNA - filamin a, alpha, CDH1 - cadherin 1, type 1, e-cadherin (epithelial), SFRP2 - secreted frizzled-related protein 2, DDX58 - dead (asp-glu-a…
GO:0065004	protein-DNA complex assembly	0.000253	0.011	1.6	12072	90	3607	43	[NAP1L2 - nucleosome assembly protein 1-like 2, CENPP - centromere protein p, RAD51 - rad51 homolog (s. cerevisiae), HEY2 - hairy/enhancer-of-split related with yrpw motif 2, NAP1L3 - nucleosome assembly protein 1-like 3, ASF1B - asf1 anti-silencing function 1 homolog b (s. cerevisiae), CENPA - centromere protein a, HIST1H1C - histone cluster 1, h1c, HJURP - holliday junction recognition protein,…
GO:0009127	purine nucleoside monophosphate biosynthetic process	0.000255	0.011	2.42	12072	18	3607	13	[PRPS2 - phosphoribosyl pyrophosphate synthetase 2, ADSS - adenylosuccinate synthase, ADSL - adenylosuccinate lyase, GART - phosphoribosylglycinamide formyltransferase, phosphoribosylglycinamide synthetase, phosphoribosylaminoimidazole synthetase, AMPD2 - adenosine monophosphate deaminase 2, PPAT - phosphoribosyl pyrophosphate amidotransferase, IMPDH2 - imp (inosine 5'-monophosphate) dehydrogenas…
GO:0009168	purine ribonucleoside monophosphate biosynthetic process	0.000255	0.011	2.42	12072	18	3607	13	[PRPS2 - phosphoribosyl pyrophosphate synthetase 2, ADSS - adenylosuccinate synthase, ADSL - adenylosuccinate lyase, GART - phosphoribosylglycinamide formyltransferase, phosphoribosylglycinamide synthetase, phosphoribosylaminoimidazole synthetase, AMPD2 - adenosine monophosphate deaminase 2, PPAT - phosphoribosyl pyrophosphate amidotransferase, IMPDH2 - imp (inosine 5'-monophosphate) dehydrogenas…
GO:0044267	cellular protein metabolic process	0.000256	0.011	1.11	12072	2024	3607	671	[PMM2 - phosphomannomutase 2, L2HGDH - l-2-hydroxyglutarate dehydrogenase, GCNT2 - glucosaminyl (n-acetyl) transferase 2, i-branching enzyme (i blood group), PPM1J - protein phosphatase, mg2+/mn2+ dependent, 1j, FKBP11 - fk506 binding protein 11, 19 kda, CDC42BPG - cdc42 binding protein kinase gamma (dmpk-like), AFG3L2 - afg3 atpase family gene 3-like 2 (s. cerevisiae), LCK - lymphocyte-specific …
									factor 1, ISG15 - isg15 ubiquitin-like modifier, RPL10A - ribosomal protein l10a, FXN - frataxin, SEC61G - sec61 gamma subunit, GRPEL1 - grpe-like 1, mitochondrial (e. coli), CXXC1 - cxxc finger protein 1, GNA14 - guanine nucleotide binding protein (g protein), alpha 14, ICMT - isoprenylcysteine carboxyl methyltransferase, CHORDC1 - cysteine and histidine-rich domain (chord) containing 1, PIGU - …
GO:0008285	negative regulation of cell proliferation	0.000259	0.0111	1.29	12072	353	3607	136	[EMD - emerin, CDC6 - cell division cycle 6 homolog (s. cerevisiae), RBM38 - rna binding motif protein 38, PAK1 - p21 protein (cdc42/rac)-activated kinase 1, HES1 - hairy and enhancer of split 1, (drosophila), PAWR - prkc, apoptosis, wt1, regulator, REST - re1-silencing transcription factor, EAF2 - ell associated factor 2, WDR77 - wd repeat domain 77, BRCA2 - breast cancer 2, early onset, TRIM24 …
GO:0015749	monosaccharide transport	0.000286	0.0122	1.86	12072	45	3607	25	[NUP54 - nucleoporin 54kda, NUP35 - nucleoporin 35kda, NUP155 - nucleoporin 155kda, SLC2A10 - solute carrier family 2 (facilitated glucose transporter), member 10, FABP5 - fatty acid binding protein 5 (psoriasis-associated), NUP153 - nucleoporin 153kda, SEH1L - seh1-like (s. cerevisiae), NUP205 - nucleoporin 205kda, NUP93 - nucleoporin 93kda, NUP210 - nucleoporin 210kda, YES1 - v-yes-1 yamaguchi …
GO:0006283	transcription-coupled nucleotide-excision repair	0.000286	0.0121	1.86	12072	45	3607	25	[ERCC2 - excision repair cross-complementing rodent repair deficiency, complementation group 2, RFC3 - replication factor c (activator 1) 3, 38kda, RFC4 - replication factor c (activator 1) 4, 37kda, RFC1 - replication factor c (activator 1) 1, 145kda, XAB2 - xpa binding protein 2, RPA2 - replication protein a2, 32kda, RPA3 - replication protein a3, 14kda, RPA1 - replication protein a1, 70kda, PO…
GO:0007043	cell-cell junction assembly	0.000309	0.013	1.81	12072	50	3607	27	[UGT8 - udp glycosyltransferase 8, ARL2 - adp-ribosylation factor-like 2, GJC1 - gap junction protein, gamma 1, 45kda, RAMP2 - receptor (g protein-coupled) activity modifying protein 2, DLG1 - discs, large homolog 1 (drosophila), PKP4 - plakophilin 4, INADL - inad-like (drosophila), CDH1 - cadherin 1, type 1, e-cadherin (epithelial), CLDN19 - claudin 19, TJP1 - tight junction protein 1 (zona occl…
GO:0048729	tissue morphogenesis	0.000317	0.0133	1.37	12072	212	3607	87	[NTN1 - netrin 1, CXCL12 - chemokine (c-x-c motif) ligand 12, ERRFI1 - erbb receptor feedback inhibitor 1, CLIC4 - chloride intracellular channel 4, SPINT1 - serine peptidase inhibitor, kunitz type 1, TCF7L1 - transcription factor 7-like 1 (t-cell specific, hmg-box), NRARP - notch-regulated ankyrin repeat protein, PAK1 - p21 protein (cdc42/rac)-activated kinase 1, HES1 - hairy and enhancer of spl…
GO:0019221	cytokine-mediated signaling pathway	0.00034	0.0143	1.42	12072	170	3607	72	[CXCL12 - chemokine (c-x-c motif) ligand 12, FLNB - filamin b, beta, NUP153 - nucleoporin 153kda, SEH1L - seh1-like (s. cerevisiae), HLA-DPA1 - major histocompatibility complex, class ii, dp alpha 1, HLA-DPB1 - major histocompatibility complex, class ii, dp beta 1, IFITM2 - interferon induced transmembrane protein 2, MT2A - metallothionein 2a, SOCS1 - suppressor of cytokine signaling 1, IFNAR2 - …
GO:0007568	aging	0.000343	0.0143	1.51	12072	115	3607	52	[SERPINE1 - serpin peptidase inhibitor, clade e (nexin, plasminogen activator inhibitor type 1), member 1, GSS - glutathione synthetase, WRN - werner syndrome, recq helicase-like, CDK1 - cyclin-dependent kinase 1, CANX - calnexin, CISD2 - cdgsh iron sulfur domain 2, GSN - gelsolin, TIMP1 - timp metallopeptidase inhibitor 1, LCK - lymphocyte-specific protein tyrosine kinase, MIF - macrophage migra…
GO:0010033	response to organic substance	0.000349	0.0145	1.15	12072	1195	3607	409	[SPP1 - secreted phosphoprotein 1, NR1D1 - nuclear receptor subfamily 1, group d, member 1, PRDX3 - peroxiredoxin 3, DDX58 - dead (asp-glu-ala-asp) box polypeptide 58, GCH1 - gtp cyclohydrolase 1, SP1 - sp1 transcription factor, GCNT1 - glucosaminyl (n-acetyl) transferase 1, core 2, PLSCR1 - phospholipid scramblase 1, PMAIP1 - phorbol-12-myristate-13-acetate-induced protein 1, SOX9 - sry (sex det…
GO:0051439	regulation of ubiquitin-protein ligase activity involved in mitotic cell cycle	0.000366	0.0151	1.65	12072	73	3607	36	[PSMD1 - proteasome (prosome, macropain) 26s subunit, non-atpase, 1, PSMC6 - proteasome (prosome, macropain) 26s subunit, atpase, 6, PSMD3 - proteasome (prosome, macropain) 26s subunit, non-atpase, 3, BUB3 - budding uninhibited by benzimidazoles 3 homolog (yeast), PSMD5 - proteasome (prosome, macropain) 26s subunit, non-atpase, 5, FBXO5 - f-box protein 5, CDK1 - cyclin-dependent kinase 1, PSMD7 -…
GO:0042770	signal transduction in response to DNA damage	0.00037	0.0152	1.6	12072	86	3607	41	[PSMD1 - proteasome (prosome, macropain) 26s subunit, non-atpase, 1, PSMC6 - proteasome (prosome, macropain) 26s subunit, atpase, 6, PSMD3 - proteasome (prosome, macropain) 26s subunit, non-atpase, 3, TRIAP1 - tp53 regulated inhibitor of apoptosis 1, PSMD5 - proteasome (prosome, macropain) 26s subunit, non-atpase, 5, TP53 - tumor protein p53, RBM38 - rna binding motif protein 38, E2F7 - e2f trans…
GO:0061041	regulation of wound healing	0.000372	0.0153	1.81	12072	48	3607	26	[SERPINE1 - serpin peptidase inhibitor, clade e (nexin, plasminogen activator inhibitor type 1), member 1, HPSE - heparanase, FGF2 - fibroblast growth factor 2 (basic), PDGFB - platelet-derived growth factor beta polypeptide, PDGFA - platelet-derived growth factor alpha polypeptide, LYN - v-yes-1 yamaguchi sarcoma viral related oncogene homolog, PDPN - podoplanin, KANK1 - kn motif and ankyrin rep…
GO:0031100	organ regeneration	0.000373	0.0152	2.11	12072	27	3607	17	[PRPS2 - phosphoribosyl pyrophosphate synthetase 2, TYMS - thymidylate synthetase, CDK4 - cyclin-dependent kinase 4, CCL2 - chemokine (c-c motif) ligand 2, BAK1 - bcl2-antagonist/killer 1, CAD - carbamoyl-phosphate synthetase 2, aspartate transcarbamylase, and dihydroorotase, CDK1 - cyclin-dependent kinase 1, PPAT - phosphoribosyl pyrophosphate amidotransferase, UPF2 - upf2 regulator of nonsense …
GO:0000079	regulation of cyclin-dependent protein kinase activity	0.000381	0.0155	1.67	12072	68	3607	34	[CDC6 - cell division cycle 6 homolog (s. cerevisiae), PIM1 - pim-1 oncogene, CCND2 - cyclin d2, CDC25A - cell division cycle 25 homolog a (s. pombe), LATS2 - lats, large tumor suppressor, homolog 2 (drosophila), CCNG1 - cyclin g1, CDC25C - cell division cycle 25 homolog c (s. pombe), CCNYL1 - cyclin y-like 1, CCNE1 - cyclin e1, CDKN3 - cyclin-dependent kinase inhibitor 3, CCNK - cyclin k, SFN - …
GO:0010038	response to metal ion	0.000406	0.0164	1.45	12072	143	3607	62	[GSS - glutathione synthetase, CLIC4 - chloride intracellular channel 4, SDC1 - syndecan 1, CDK1 - cyclin-dependent kinase 1, CDH1 - cadherin 1, type 1, e-cadherin (epithelial), GSN - gelsolin, LCK - lymphocyte-specific protein tyrosine kinase, AKR1C3 - aldo-keto reductase family 1, member c3 (3-alpha hydroxysteroid dehydrogenase, type ii), CACYBP - calcyclin binding protein, TK1 - thymidine kina…
GO:0000724	double-strand break repair via homologous recombination	0.000411	0.0166	1.88	12072	41	3607	23	[SFR1 - swi5-dependent recombination repair 1, RAD51 - rad51 homolog (s. cerevisiae), PALB2 - partner and localizer of brca2, YY1 - yy1 transcription factor, UBE2N - ubiquitin-conjugating enzyme e2n, BRCA1 - breast cancer 1, early onset, RAD51AP1 - rad51 associated protein 1, RPA2 - replication protein a2, 32kda, RPA3 - replication protein a3, 14kda, LIG1 - ligase i, dna, atp-dependent, BLM - blo…
GO:0071346	cellular response to interferon-gamma	0.000411	0.0165	1.88	12072	41	3607	23	[CCL2 - chemokine (c-c motif) ligand 2, TDGF1 - teratocarcinoma-derived growth factor 1, IFNGR2 - interferon gamma receptor 2 (interferon gamma transducer 1), AIF1 - allograft inflammatory factor 1, HLA-B - major histocompatibility complex, class i, b, SUMO1 - smt3 suppressor of mif two 3 homolog 1 (s. cerevisiae), HLA-C - major histocompatibility complex, class i, c, PRKCD - protein kinase c, de…
GO:0001525	angiogenesis	0.000417	0.0167	1.43	12072	157	3607	67	[SERPINE1 - serpin peptidase inhibitor, clade e (nexin, plasminogen activator inhibitor type 1), member 1, PLCD3 - phospholipase c, delta 3, ZC3H12A - zinc finger ccch-type containing 12a, CLIC4 - chloride intracellular channel 4, RAMP2 - receptor (g protein-coupled) activity modifying protein 2, E2F7 - e2f transcription factor 7, NAA15 - n(alpha)-acetyltransferase 15, nata auxiliary subunit, AAM…
GO:0046040	IMP metabolic process	0.000418	0.0167	2.97	12072	9	3607	8	[ADSS - adenylosuccinate synthase, ADSL - adenylosuccinate lyase, PFAS - phosphoribosylformylglycinamidine synthase, ATIC - 5-aminoimidazole-4-carboxamide ribonucleotide formyltransferase/imp cyclohydrolase, GART - phosphoribosylglycinamide formyltransferase, phosphoribosylglycinamide synthetase, phosphoribosylaminoimidazole synthetase, AMPD2 - adenosine monophosphate deaminase 2, PPAT - phosphor…
GO:0046112	nucleobase biosynthetic process	0.000418	0.0166	2.97	12072	9	3607	8	[CAD - carbamoyl-phosphate synthetase 2, aspartate transcarbamylase, and dihydroorotase, SHMT1 - serine hydroxymethyltransferase 1 (soluble), GART - phosphoribosylglycinamide formyltransferase, phosphoribosylglycinamide synthetase, phosphoribosylaminoimidazole synthetase, DHODH - dihydroorotate dehydrogenase (quinone), APRT - adenine phosphoribosyltransferase, PPAT - phosphoribosyl pyrophosphate …
GO:0071824	protein-DNA complex subunit organization	0.00042	0.0166	1.53	12072	105	3607	48	[RAD51 - rad51 homolog (s. cerevisiae), NAP1L2 - nucleosome assembly protein 1-like 2, CENPP - centromere protein p, HEY2 - hairy/enhancer-of-split related with yrpw motif 2, NAP1L3 - nucleosome assembly protein 1-like 3, ASF1B - asf1 anti-silencing function 1 homolog b (s. cerevisiae), CENPA - centromere protein a, HIST1H1C - histone cluster 1, h1c, HJURP - holliday junction recognition protein,…
GO:0030330	DNA damage response, signal transduction by p53 class mediator	0.000421	0.0166	1.63	12072	76	3607	37	[PSMD1 - proteasome (prosome, macropain) 26s subunit, non-atpase, 1, PSMC6 - proteasome (prosome, macropain) 26s subunit, atpase, 6, PSMD3 - proteasome (prosome, macropain) 26s subunit, non-atpase, 3, TRIAP1 - tp53 regulated inhibitor of apoptosis 1, PSMD5 - proteasome (prosome, macropain) 26s subunit, non-atpase, 5, TP53 - tumor protein p53, RBM38 - rna binding motif protein 38, E2F7 - e2f trans…
GO:0000291	nuclear-transcribed mRNA catabolic process, exonucleolytic	0.000425	0.0167	2.14	12072	25	3607	16	[EXOSC2 - exosome component 2, EXOSC5 - exosome component 5, EXOSC3 - exosome component 3, EXOSC9 - exosome component 9, LSM6 - lsm6 homolog, u6 small nuclear rna associated (s. cerevisiae), DCPS - decapping enzyme, scavenger, LSM3 - lsm3 homolog, u6 small nuclear rna associated (s. cerevisiae), EXOSC7 - exosome component 7, LSM7 - lsm7 homolog, u6 small nuclear rna associated (s. cerevisiae), EX…
GO:0043928	exonucleolytic nuclear-transcribed mRNA catabolic process involved in deadenylation-dependent decay	0.000425	0.0166	2.14	12072	25	3607	16	[EXOSC2 - exosome component 2, EXOSC5 - exosome component 5, EXOSC3 - exosome component 3, EXOSC9 - exosome component 9, LSM6 - lsm6 homolog, u6 small nuclear rna associated (s. cerevisiae), DCPS - decapping enzyme, scavenger, LSM3 - lsm3 homolog, u6 small nuclear rna associated (s. cerevisiae), EXOSC7 - exosome component 7, LSM7 - lsm7 homolog, u6 small nuclear rna associated (s. cerevisiae), EX…
GO:0071158	positive regulation of cell cycle arrest	0.000444	0.0173	1.65	12072	71	3607	35	[MYBBP1A - myb binding protein (p160) 1a, PSMD1 - proteasome (prosome, macropain) 26s subunit, non-atpase, 1, CRLF3 - cytokine receptor-like factor 3, PSMC6 - proteasome (prosome, macropain) 26s subunit, atpase, 6, PSMD3 - proteasome (prosome, macropain) 26s subunit, non-atpase, 3, TRIAP1 - tp53 regulated inhibitor of apoptosis 1, PSMD5 - proteasome (prosome, macropain) 26s subunit, non-atpase, 5…
GO:0070887	cellular response to chemical stimulus	0.000445	0.0173	1.16	12072	966	3607	335	[EMD - emerin, SPP1 - secreted phosphoprotein 1, NR1D1 - nuclear receptor subfamily 1, group d, member 1, RAMP2 - receptor (g protein-coupled) activity modifying protein 2, BRCA1 - breast cancer 1, early onset, PDIA6 - protein disulfide isomerase family a, member 6, TRAP1 - tnf receptor-associated protein 1, NET1 - neuroepithelial cell transforming 1, IQGAP3 - iq motif containing gtpase activatin…
GO:0008652	cellular amino acid biosynthetic process	0.000447	0.0173	1.59	12072	84	3607	40	[GSS - glutathione synthetase, PHGDH - phosphoglycerate dehydrogenase, GLUD1 - glutamate dehydrogenase 1, PAH - phenylalanine hydroxylase, PRODH - proline dehydrogenase (oxidase) 1, GLUD2 - glutamate dehydrogenase 2, MTHFD1 - methylenetetrahydrofolate dehydrogenase (nadp+ dependent) 1, methenyltetrahydrofolate cyclohydrolase, formyltetrahydrofolate synthetase, GCLC - glutamate-cysteine ligase, ca…
GO:0032269	negative regulation of cellular protein metabolic process	0.000451	0.0174	1.28	12072	354	3607	135	[WWTR1 - ww domain containing transcription regulator 1, RAB23 - rab23, member ras oncogene family, DDX3X - dead (asp-glu-ala-asp) box polypeptide 3, x-linked, ERRFI1 - erbb receptor feedback inhibitor 1, FAM129A - family with sequence similarity 129, member a, BRCA1 - breast cancer 1, early onset, CDC20 - cell division cycle 20 homolog (s. cerevisiae), MIF - macrophage migration inhibitory facto…
GO:0051707	response to other organism	0.000455	0.0175	1.42	12072	163	3607	69	[SERPINE1 - serpin peptidase inhibitor, clade e (nexin, plasminogen activator inhibitor type 1), member 1, CXCL12 - chemokine (c-x-c motif) ligand 12, DDX3X - dead (asp-glu-ala-asp) box polypeptide 3, x-linked, PARG - poly (adp-ribose) glycohydrolase, POLR3K - polymerase (rna) iii (dna directed) polypeptide k, 12.3 kda, APOBEC3B - apolipoprotein b mrna editing enzyme, catalytic polypeptide-like 3…
GO:0090329	regulation of DNA-dependent DNA replication	0.00048	0.0184	2.18	12072	23	3607	15	[CDK2 - cyclin-dependent kinase 2, E2F7 - e2f transcription factor 7, ZRANB3 - zinc finger, ran-binding domain containing 3, CDK9 - cyclin-dependent kinase 9, CDT1 - chromatin licensing and dna replication factor 1, E2F8 - e2f transcription factor 8, C15orf42 - chromosome 15 open reading frame 42, TERF1 - telomeric repeat binding factor (nima-interacting) 1, SMC1A - structural maintenance of chro…
GO:0002694	regulation of leukocyte activation	0.000512	0.0195	1.4	12072	172	3607	72	[TCF3 - transcription factor 3 (e2a immunoglobulin enhancer binding factors e12/e47), ZC3H12A - zinc finger ccch-type containing 12a, NRARP - notch-regulated ankyrin repeat protein, PAK1 - p21 protein (cdc42/rac)-activated kinase 1, HES1 - hairy and enhancer of split 1, (drosophila), THY1 - thy-1 cell surface antigen, PAWR - prkc, apoptosis, wt1, regulator, PVRL2 - poliovirus receptor-related 2 (…
GO:0009063	cellular amino acid catabolic process	0.00054	0.0205	1.59	12072	82	3607	39	[PAH - phenylalanine hydroxylase, GLUD1 - glutamate dehydrogenase 1, GLUD2 - glutamate dehydrogenase 2, PRODH - proline dehydrogenase (oxidase) 1, ALDH5A1 - aldehyde dehydrogenase 5 family, member a1, CCBL2 - cysteine conjugate-beta lyase 2, GCSH - glycine cleavage system protein h (aminomethyl carrier), HIBCH - 3-hydroxyisobutyryl-coa hydrolase, ENOSF1 - enolase superfamily member 1, IVD - isova…
GO:0048518	positive regulation of biological process	0.000549	0.0208	1.09	12072	2447	3607	798	[TAF15 - taf15 rna polymerase ii, tata box binding protein (tbp)-associated factor, 68kda, CDCA7L - cell division cycle associated 7-like, RBM38 - rna binding motif protein 38, FAM129A - family with sequence similarity 129, member a, AAMP - angio-associated, migratory cell protein, PRDX3 - peroxiredoxin 3, EXOSC9 - exosome component 9, PLP1 - proteolipid protein 1, GCH1 - gtp cyclohydrolase 1, PL…
									member 2, ACSL3 - acyl-coa synthetase long-chain family member 3, VASP - vasodilator-stimulated phosphoprotein, ETS2 - v-ets erythroblastosis virus e26 oncogene homolog 2 (avian), MCU - mitochondrial calcium uniporter, ETS1 - v-ets erythroblastosis virus e26 oncogene homolog 1 (avian), ETV1 - ets variant 1, ETV4 - ets variant 4, ETV5 - ets variant 5, VCP - valosin containing protein, VEGFA - vasc…
GO:0048522	positive regulation of cellular process	0.000556	0.0209	1.1	12072	2279	3607	746	[TAF15 - taf15 rna polymerase ii, tata box binding protein (tbp)-associated factor, 68kda, CDCA7L - cell division cycle associated 7-like, SPP1 - secreted phosphoprotein 1, RBM38 - rna binding motif protein 38, FAM129A - family with sequence similarity 129, member a, AAMP - angio-associated, migratory cell protein, PRDX3 - peroxiredoxin 3, CLOCK - clock homolog (mouse), EXOSC9 - exosome component…
									ME1 - nme/nm23 nucleoside diphosphate kinase 1, NME2 - nme/nm23 nucleoside diphosphate kinase 2, NAA15 - n(alpha)-acetyltransferase 15, nata auxiliary subunit, THY1 - thy-1 cell surface antigen, ESPL1 - extra spindle pole bodies homolog 1 (s. cerevisiae), TRAF3IP2 - traf3 interacting protein 2, ANAPC4 - anaphase promoting complex subunit 4, PTGES2 - prostaglandin e synthase 2, TIAM1 - t-cell lymp…
GO:0061138	morphogenesis of a branching epithelium	0.000556	0.0209	1.54	12072	98	3607	45	[FGFR1 - fibroblast growth factor receptor 1, CXCL12 - chemokine (c-x-c motif) ligand 12, CLIC4 - chloride intracellular channel 4, DLG1 - discs, large homolog 1 (drosophila), LRP6 - low density lipoprotein receptor-related protein 6, SPINT1 - serine peptidase inhibitor, kunitz type 1, NRARP - notch-regulated ankyrin repeat protein, PAK1 - p21 protein (cdc42/rac)-activated kinase 1, GLI2 - gli fa…
GO:0002576	platelet degranulation	0.00057	0.0213	1.78	12072	49	3607	26	[SERPINE1 - serpin peptidase inhibitor, clade e (nexin, plasminogen activator inhibitor type 1), member 1, PFN1 - profilin 1, FLNA - filamin a, alpha, ACTN1 - actinin, alpha 1, TIMP1 - timp metallopeptidase inhibitor 1, CALU - calumenin, ALDOA - aldolase a, fructose-bisphosphate, TUBA4A - tubulin, alpha 4a, PDGFB - platelet-derived growth factor beta polypeptide, EGF - epidermal growth factor, PD…
GO:0034329	cell junction assembly	0.00057	0.0212	1.49	12072	117	3607	52	[UGT8 - udp glycosyltransferase 8, RAMP2 - receptor (g protein-coupled) activity modifying protein 2, PKP4 - plakophilin 4, THY1 - thy-1 cell surface antigen, FLNA - filamin a, alpha, CDH1 - cadherin 1, type 1, e-cadherin (epithelial), CLDN19 - claudin 19, TESK2 - testis-specific kinase 2, PVRL2 - poliovirus receptor-related 2 (herpesvirus entry mediator b), PVRL1 - poliovirus receptor-related 1 …
GO:0031398	positive regulation of protein ubiquitination	0.00057	0.0212	1.49	12072	117	3607	52	[CDK1 - cyclin-dependent kinase 1, BRCA1 - breast cancer 1, early onset, ANAPC4 - anaphase promoting complex subunit 4, CDC20 - cell division cycle 20 homolog (s. cerevisiae), MAPK15 - mitogen-activated protein kinase 15, DNAJA3 - dnaj (hsp40) homolog, subfamily a, member 3, RCHY1 - ring finger and chy zinc finger domain containing 1, e3 ubiquitin protein ligase, MALT1 - mucosa associated lymphoi…
GO:0046824	positive regulation of nucleocytoplasmic transport	0.000579	0.0214	1.74	12072	54	3607	28	[EMD - emerin, TCF7L2 - transcription factor 7-like 2 (t-cell specific, hmg-box), CHERP - calcium homeostasis endoplasmic reticulum protein, GLI3 - gli family zinc finger 3, FLNA - filamin a, alpha, CDH1 - cadherin 1, type 1, e-cadherin (epithelial), DDX58 - dead (asp-glu-ala-asp) box polypeptide 58, RBPMS - rna binding protein with multiple splicing, SFN - stratifin, EGF - epidermal growth facto…
GO:0006334	nucleosome assembly	0.00058	0.0214	1.61	12072	77	3607	37	[NAP1L2 - nucleosome assembly protein 1-like 2, CENPP - centromere protein p, NAP1L3 - nucleosome assembly protein 1-like 3, ASF1B - asf1 anti-silencing function 1 homolog b (s. cerevisiae), HIST1H1C - histone cluster 1, h1c, CENPA - centromere protein a, HJURP - holliday junction recognition protein, MCM2 - minichromosome maintenance complex component 2, CASC5 - cancer susceptibility candidate 5…
GO:0052547	regulation of peptidase activity	0.000581	0.0213	1.4	12072	167	3607	70	[TNFRSF10A - tumor necrosis factor receptor superfamily, member 10a, SERPINE1 - serpin peptidase inhibitor, clade e (nexin, plasminogen activator inhibitor type 1), member 1, DDX3X - dead (asp-glu-ala-asp) box polypeptide 3, x-linked, TNFRSF10B - tumor necrosis factor receptor superfamily, member 10b, TRIAP1 - tp53 regulated inhibitor of apoptosis 1, CYCS - cytochrome c, somatic, BIRC5 - baculovi…
GO:0071482	cellular response to light stimulus	0.000584	0.0214	2.01	12072	30	3607	18	[RUVBL2 - ruvb-like 2 (e. coli), BAK1 - bcl2-antagonist/killer 1, YY1 - yy1 transcription factor, TP53 - tumor protein p53, NOC2L - nucleolar complex associated 2 homolog (s. cerevisiae), MME - membrane metallo-endopeptidase, NFATC4 - nuclear factor of activated t-cells, cytoplasmic, calcineurin-dependent 4, PPID - peptidylprolyl isomerase d, CDC25A - cell division cycle 25 homolog a (s. pombe), …
GO:0002688	regulation of leukocyte chemotaxis	0.000584	0.0213	2.01	12072	30	3607	18	[LYN - v-yes-1 yamaguchi sarcoma viral related oncogene homolog, CCL2 - chemokine (c-c motif) ligand 2, SERPINE1 - serpin peptidase inhibitor, clade e (nexin, plasminogen activator inhibitor type 1), member 1, CXCL12 - chemokine (c-x-c motif) ligand 12, AIF1 - allograft inflammatory factor 1, CMKLR1 - chemokine-like receptor 1, C1QBP - complement component 1, q subcomponent binding protein, S100A…
GO:0034502	protein localization to chromosome	0.000585	0.0213	2.29	12072	19	3607	13	[TEX15 - testis expressed 15, WAPAL - wings apart-like homolog (drosophila), CCDC99 - coiled-coil domain containing 99, ZW10 - zw10, kinetochore associated, homolog (drosophila), CENPA - centromere protein a, BUB1B - budding uninhibited by benzimidazoles 1 homolog beta (yeast), CDK1 - cyclin-dependent kinase 1, CASC5 - cancer susceptibility candidate 5, PLK1 - polo-like kinase 1, GSG2 - germ cell…
GO:1901135	carbohydrate derivative metabolic process	0.00063	0.0228	1.2	12072	629	3607	225	[PMM2 - phosphomannomutase 2, RAMP2 - receptor (g protein-coupled) activity modifying protein 2, PMS1 - pms1 postmeiotic segregation increased 1 (s. cerevisiae), GCNT2 - glucosaminyl (n-acetyl) transferase 2, i-branching enzyme (i blood group), RFC3 - replication factor c (activator 1) 3, 38kda, ALG8 - asparagine-linked glycosylation 8, alpha-1,3-glucosyltransferase homolog (s. cerevisiae), GCH1 …
GO:0001763	morphogenesis of a branching structure	0.000657	0.0237	1.51	12072	104	3607	47	[FGFR1 - fibroblast growth factor receptor 1, TDGF1 - teratocarcinoma-derived growth factor 1, CXCL12 - chemokine (c-x-c motif) ligand 12, CLIC4 - chloride intracellular channel 4, DLG1 - discs, large homolog 1 (drosophila), LRP6 - low density lipoprotein receptor-related protein 6, SPINT1 - serine peptidase inhibitor, kunitz type 1, PAK1 - p21 protein (cdc42/rac)-activated kinase 1, NRARP - notc…
GO:0034644	cellular response to UV	0.000685	0.0246	2.03	12072	28	3607	17	[BAK1 - bcl2-antagonist/killer 1, RUVBL2 - ruvb-like 2 (e. coli), YY1 - yy1 transcription factor, TP53 - tumor protein p53, NOC2L - nucleolar complex associated 2 homolog (s. cerevisiae), MME - membrane metallo-endopeptidase, NFATC4 - nuclear factor of activated t-cells, cytoplasmic, calcineurin-dependent 4, PPID - peptidylprolyl isomerase d, CDC25A - cell division cycle 25 homolog a (s. pombe), …
GO:0030071	regulation of mitotic metaphase/anaphase transition	0.000706	0.0253	1.91	12072	35	3607	20	[BUB3 - budding uninhibited by benzimidazoles 3 homolog (yeast), BUB1 - budding uninhibited by benzimidazoles 1 homolog (yeast), FBXO5 - f-box protein 5, BUB1B - budding uninhibited by benzimidazoles 1 homolog beta (yeast), USP44 - ubiquitin specific peptidase 44, ESPL1 - extra spindle pole bodies homolog 1 (s. cerevisiae), PLK1 - polo-like kinase 1, CENPF - centromere protein f, 350/400kda (mito…
GO:0034501	protein localization to kinetochore	0.000709	0.0253	3.35	12072	6	3607	6	[CCDC99 - coiled-coil domain containing 99, ZW10 - zw10, kinetochore associated, homolog (drosophila), BUB1B - budding uninhibited by benzimidazoles 1 homolog beta (yeast), CDK1 - cyclin-dependent kinase 1, CASC5 - cancer susceptibility candidate 5, AURKB - aurora kinase b]
GO:2000036	regulation of stem cell maintenance	0.000709	0.0252	3.35	12072	6	3607	6	[SAV1 - salvador homolog 1 (drosophila), HMGA2 - high mobility group at-hook 2, SMO - smoothened, frizzled family receptor, TCF7L1 - transcription factor 7-like 1 (t-cell specific, hmg-box), BMP7 - bone morphogenetic protein 7, NODAL - nodal homolog (mouse)]
GO:0090399	replicative senescence	0.000709	0.0251	3.35	12072	6	3607	6	[TERT - telomerase reverse transcriptase, TP53 - tumor protein p53, ATR - ataxia telangiectasia and rad3 related, MME - membrane metallo-endopeptidase, CHEK1 - checkpoint kinase 1, CHEK2 - checkpoint kinase 2]
GO:0002009	morphogenesis of an epithelium	0.00071	0.0251	1.39	12072	168	3607	70	[NTN1 - netrin 1, CXCL12 - chemokine (c-x-c motif) ligand 12, CLIC4 - chloride intracellular channel 4, SPINT1 - serine peptidase inhibitor, kunitz type 1, PAK1 - p21 protein (cdc42/rac)-activated kinase 1, NRARP - notch-regulated ankyrin repeat protein, HES1 - hairy and enhancer of split 1, (drosophila), GRSF1 - g-rich rna sequence binding factor 1, KDR - kinase insert domain receptor (a type ii…
GO:0051249	regulation of lymphocyte activation	0.00072	0.0253	1.41	12072	154	3607	65	[TCF3 - transcription factor 3 (e2a immunoglobulin enhancer binding factors e12/e47), PAK1 - p21 protein (cdc42/rac)-activated kinase 1, NRARP - notch-regulated ankyrin repeat protein, HES1 - hairy and enhancer of split 1, (drosophila), THY1 - thy-1 cell surface antigen, PAWR - prkc, apoptosis, wt1, regulator, LCK - lymphocyte-specific protein tyrosine kinase, MIF - macrophage migration inhibitor…
GO:0045216	cell-cell junction organization	0.000727	0.0255	1.47	12072	118	3607	52	[UGT8 - udp glycosyltransferase 8, RAMP2 - receptor (g protein-coupled) activity modifying protein 2, MARVELD2 - marvel domain containing 2, PKP4 - plakophilin 4, THY1 - thy-1 cell surface antigen, CDH1 - cadherin 1, type 1, e-cadherin (epithelial), TESK2 - testis-specific kinase 2, CLDN19 - claudin 19, PVRL2 - poliovirus receptor-related 2 (herpesvirus entry mediator b), PVRL1 - poliovirus recep…
GO:0072331	signal transduction by p53 class mediator	0.000728	0.0254	1.52	12072	99	3607	45	[PSMD1 - proteasome (prosome, macropain) 26s subunit, non-atpase, 1, MYBBP1A - myb binding protein (p160) 1a, PSMC6 - proteasome (prosome, macropain) 26s subunit, atpase, 6, PSMD3 - proteasome (prosome, macropain) 26s subunit, non-atpase, 3, TRIAP1 - tp53 regulated inhibitor of apoptosis 1, PSMD5 - proteasome (prosome, macropain) 26s subunit, non-atpase, 5, E2F7 - e2f transcription factor 7, TP53…
GO:0042110	T cell activation	0.000729	0.0254	1.57	12072	83	3607	39	[TCF3 - transcription factor 3 (e2a immunoglobulin enhancer binding factors e12/e47), CXCL12 - chemokine (c-x-c motif) ligand 12, RELB - v-rel reticuloendotheliosis viral oncogene homolog b, DDOST - dolichyl-diphosphooligosaccharide--protein glycosyltransferase, DLG1 - discs, large homolog 1 (drosophila), TP53 - tumor protein p53, CRIP3 - cysteine-rich protein 3, GLI3 - gli family zinc finger 3, …
GO:0008033	tRNA processing	0.000749	0.026	1.63	12072	70	3607	34	[FARS2 - phenylalanyl-trna synthetase 2, mitochondrial, QTRTD1 - queuine trna-ribosyltransferase domain containing 1, TYW5 - trna-yw synthesizing protein 5, CTU2 - cytosolic thiouridylase subunit 2 homolog (s. pombe), TRMT12 - trna methyltransferase 12 homolog (s. cerevisiae), ADAT2 - adenosine deaminase, trna-specific 2, RG9MTD1 - rna (guanine-9-) methyltransferase domain containing 1, LSM6 - ls…
GO:0050678	regulation of epithelial cell proliferation	0.000767	0.0265	1.45	12072	132	3607	57	[TCF7L2 - transcription factor 7-like 2 (t-cell specific, hmg-box), NME1 - nme/nm23 nucleoside diphosphate kinase 1, NRARP - notch-regulated ankyrin repeat protein, NME2 - nme/nm23 nucleoside diphosphate kinase 2, ATPIF1 - atpase inhibitory factor 1, KDR - kinase insert domain receptor (a type iii receptor tyrosine kinase), IQGAP3 - iq motif containing gtpase activating protein 3, EAF2 - ell asso…
GO:0050867	positive regulation of cell activation	0.000773	0.0266	1.47	12072	121	3607	53	[TCF3 - transcription factor 3 (e2a immunoglobulin enhancer binding factors e12/e47), PAK1 - p21 protein (cdc42/rac)-activated kinase 1, HES1 - hairy and enhancer of split 1, (drosophila), THY1 - thy-1 cell surface antigen, PVRL2 - poliovirus receptor-related 2 (herpesvirus entry mediator b), LCK - lymphocyte-specific protein tyrosine kinase, MIF - macrophage migration inhibitory factor (glycosyl…
GO:0002690	positive regulation of leukocyte chemotaxis	0.0008	0.0275	2.06	12072	26	3607	16	[CCL2 - chemokine (c-c motif) ligand 2, SERPINE1 - serpin peptidase inhibitor, clade e (nexin, plasminogen activator inhibitor type 1), member 1, CXCL12 - chemokine (c-x-c motif) ligand 12, AIF1 - allograft inflammatory factor 1, CMKLR1 - chemokine-like receptor 1, C1QBP - complement component 1, q subcomponent binding protein, S100A14 - s100 calcium binding protein a14, RARRES2 - retinoic acid r…
GO:0009156	ribonucleoside monophosphate biosynthetic process	0.0008	0.0274	2.06	12072	26	3607	16	[ADSS - adenylosuccinate synthase, PRPS2 - phosphoribosyl pyrophosphate synthetase 2, ADSL - adenylosuccinate lyase, CAD - carbamoyl-phosphate synthetase 2, aspartate transcarbamylase, and dihydroorotase, GART - phosphoribosylglycinamide formyltransferase, phosphoribosylglycinamide synthetase, phosphoribosylaminoimidazole synthetase, UPP1 - uridine phosphorylase 1, AMPD2 - adenosine monophosphate…
GO:0006955	immune response	0.000814	0.0278	1.28	12072	305	3607	117	[CXCL12 - chemokine (c-x-c motif) ligand 12, DDX3X - dead (asp-glu-ala-asp) box polypeptide 3, x-linked, DDOST - dolichyl-diphosphooligosaccharide--protein glycosyltransferase, CDK1 - cyclin-dependent kinase 1, CXCL5 - chemokine (c-x-c motif) ligand 5, POLR3K - polymerase (rna) iii (dna directed) polypeptide k, 12.3 kda, LGALS3 - lectin, galactoside-binding, soluble, 3, HRH2 - histamine receptor …
GO:0008643	carbohydrate transport	0.000825	0.028	1.67	12072	60	3607	30	[NUP54 - nucleoporin 54kda, NUP35 - nucleoporin 35kda, NUP155 - nucleoporin 155kda, SLC2A10 - solute carrier family 2 (facilitated glucose transporter), member 10, FABP5 - fatty acid binding protein 5 (psoriasis-associated), NUP153 - nucleoporin 153kda, SEH1L - seh1-like (s. cerevisiae), NUP205 - nucleoporin 205kda, SLC4A11 - solute carrier family 4, sodium borate transporter, member 11, NUP210 -…
GO:0031124	mRNA 3'-end processing	0.00085	0.0288	1.6	12072	73	3607	35	[AHCYL1 - adenosylhomocysteinase-like 1, RNPS1 - rna binding protein s1, serine-rich domain, EIF4A3 - eukaryotic translation initiation factor 4a3, U2AF1 - u2 small nuclear rna auxiliary factor 1, GRSF1 - g-rich rna sequence binding factor 1, PARN - poly(a)-specific ribonuclease, PAN3 - pan3 poly(a) specific ribonuclease subunit homolog (s. cerevisiae), CSTF2 - cleavage stimulation factor, 3' pre…
[truncated: 6 more rows]

## Sheet: Table S3
Supplementary Table S3. Upregulated microRNAs
[truncated: 55 more rows]

## Sheet: Table S4
Supplementary Table S4. Downregulated microRNAs
[truncated: 20 more rows]

[truncated: 5 more sheets: Table S5, Table S6, Table S7, Table S8, Table S9]
